# Supplementary material for: Multiple PDE5Is use as a marker of decreased overall men’s health: A real-life study
Source: PLoS One. 2018 Aug 10;13(8):e0201601. doi: 10.1371/journal.pone.0201601 (PMC6086394; doi:10.1371/journal.pone.0201601)
Supplement: S1 Appendix — (CSV) [file pone.0201601.s001.csv]

dxage	age_cat	bmi	bmi_cat	cci	cci_cat	smoke	previous_number	previous_any	previous_sildenafil	previous_tadalafil	previous_vardenafil	previous_avanafil	iief_ef	iief_cat	outcome	stable	physical	education	ccirec	edurec	relat	smokerec	physcat	_Ismokerec_1	_Ismokerec_2	_Iprevious__1	_Iprevious__2	_Iprevious__3	efcat
59	50-59	26.790001	25-29.9	2	2+	no	0	0	0	0	0	0	1	<10	1+	stable	non-regular	high	1	1	1	0	0	0	0	0	0	0	4
44	41-49	30.389999	30+	0	0	no	0	0	0	0	0	0	22	22+	0	stable	regular	high	0	1	1	0	1	0	0	0	0	0	1
48	41-49	26.059999	25-29.9	0	0	no	0	0	0	0	0	0	28	22+	0	non-stable	non-regular	low	0	2	0	0	0	0	0	0	0	0	1
61	60+	26.4	25-29.9	0	0	no	0	0	0	0	0	0	27	22+	0	stable	regular	high	0	1	1	0	1	0	0	0	0	0	1
27	<40	24.52	18-24.9	0	0	no	0	0	0	0	0	0	30	22+	0	non-stable	non-regular	low	0	2	0	0	0	0	0	0	0	0	1
29	<40	23.84	18-24.9	0	0	yes	0	0	0	0	0	0	25	22+	0	stable	non-regular	high	0	1	1	2	0	0	1	0	0	0	1
24	<40	24.299999	18-24.9	0	0	yes	0	0	0	0	0	0	21	17-21	0	non-stable	non-regular	low	0	2	0	2	0	0	1	0	0	0	2
59	50-59	30.860001	30+	1	1	no	3	1	1	1	1	0	6	<10	1+	stable	regular	high	1	1	1	0	1	0	0	0	0	1	4
22	<40	25.26	25-29.9	0	0	no	3	1	1	1	1	0	28	22+	0	stable	regular	high	0	1	1	0	1	0	0	0	0	1	1
43	41-49	25.25	25-29.9	0	0	no	2	1	1	1	0	0	9	<10	0	stable	non-regular	high	0	1	1	0	0	0	0	0	1	0	4
57	50-59	24.82	18-24.9	0	0	no	0	0	0	0	0	0	2	<10	0	stable	regular	high	0	1	1	0	1	0	0	0	0	0	4
55	50-59	26.950001	25-29.9	1	1	no	3	1	1	1	1	0	4	<10	1+	stable	regular	high	1	1	1	0	1	0	0	0	0	1	4
58	50-59	25	25-29.9	0	0	no	0	0	0	0	0	0	5	<10	0	non-stable	non-regular	low	0	2	0	0	0	0	0	0	0	0	4
44	41-49	26.6	25-29.9	0	0	yes	0	0	0	0	0	0	8	<10	0	non-stable	non-regular	low	0	2	0	2	0	0	1	0	0	0	4
56	50-59	25.389999	25-29.9	1	1	no	0	0	0	0	0	0	10	<10	1+	stable	non-regular	high	1	1	1	0	0	0	0	0	0	0	4
70	60+	30.209999	30+	1	1	yes	0	0	0	0	0	0	17	17-21	1+	non-stable	non-regular	low	1	2	0	2	0	0	1	0	0	0	2
61	60+	28.6	25-29.9	0	0	no	0	0	0	0	0	0	18	17-21	0	stable	regular	high	0	1	1	0	1	0	0	0	0	0	2
56	50-59	19.139999	18-24.9	1	1	no	3	1	1	1	1	0	20	17-21	1+	non-stable	non-regular	high	1	1	0	0	0	0	0	0	0	1	2
59	50-59	24.1	18-24.9	0	0	yes	3	1	1	1	1	0	23	22+	0	non-stable	non-regular	high	0	1	0	2	0	0	1	0	0	1	1
43	41-49	26.870001	25-29.9	0	0	no	0	0	0	0	0	0	6	<10	0	stable	regular	high	0	1	1	0	1	0	0	0	0	0	4
36	<40	38.060001	30+	0	0	no	2	1	1	1	0	0	10	<10	0	non-stable	non-regular	low	0	2	0	0	0	0	0	0	1	0	4
60	60+	24	18-24.9	0	0	no	2	1	1	1	0	0	10	<10	0	stable	non-regular	high	0	1	1	0	0	0	0	0	1	0	4
61	60+	23.23	18-24.9	2	2+	yes	0	0	0	0	0	0	13	11-16	1+	non-stable	non-regular	high	1	1	0	2	0	0	1	0	0	0	3
20	<40	20.35	18-24.9	0	0	no	0	0	0	0	0	0	29	22+	0	stable	regular	high	0	1	1	0	1	0	0	0	0	0	1
63	60+	24.690001	18-24.9	0	0	no	0	0	0	0	0	0	26	22+	0	stable	regular	high	0	1	1	0	1	0	0	0	0	0	1
46	41-49	22.950001	18-24.9	0	0	yes	0	0	0	0	0	0	29	22+	0	non-stable	non-regular	low	0	2	0	2	0	0	1	0	0	0	1
71	60+	27.719999	25-29.9	2	2+	no	1	1	1	0	0	0	2	<10	1+	non-stable	non-regular	low	1	2	0	0	0	0	0	1	0	0	4
48	41-49	28.75	25-29.9	0	0	no	3	1	1	1	1	0	12	11-16	0	non-stable	non-regular	high	0	1	0	0	0	0	0	0	0	1	3
59	50-59	27.76	25-29.9	0	0	no	1	1	0	1	0	0	21	17-21	0	stable	regular	high	0	1	1	0	1	0	0	1	0	0	2
43	41-49	26.120001	25-29.9	0	0	no	1	1	1	0	0	0	23	22+	0	stable	regular	high	0	1	1	0	1	0	0	1	0	0	1
41	41-49	26.85	25-29.9	0	0	yes	0	0	0	0	0	0	30	22+	0	stable	regular	high	0	1	1	2	1	0	1	0	0	0	1
54	50-59	29.709999	25-29.9	2	2+	former	0	0	0	0	0	0	19	17-21	1+	non-stable	non-regular	high	1	1	0	1	0	1	0	0	0	0	2
36	<40	23.58	18-24.9	0	0	yes	0	0	0	0	0	0	8	<10	0	stable	regular	high	0	1	1	2	1	0	1	0	0	0	4
59	50-59	20.940001	18-24.9	0	0	yes	1	1	1	0	0	0	25	22+	0	non-stable	non-regular	low	0	2	0	2	0	0	1	1	0	0	1
44	41-49	24.540001	18-24.9	1	1	yes	1	1	0	0	1	0	28	22+	1+	stable	regular	high	1	1	1	2	1	0	1	1	0	0	1
41	41-49	18.84	18-24.9	0	0	no	0	0	0	0	0	0	25	22+	0	stable	regular	high	0	1	1	0	1	0	0	0	0	0	1
68	60+	18.110001	18-24.9	1	1	no	1	1	0	0	1	0	18	17-21	1+	stable	regular	high	1	1	1	0	1	0	0	1	0	0	2
41	41-49	32.029999	30+	0	0	yes	1	1	1	0	0	0	22	22+	0	stable	regular	high	0	1	1	2	1	0	1	1	0	0	1
26	<40	24.190001	18-24.9	0	0	yes	0	0	0	0	0	0	11	11-16	0	non-stable	non-regular	low	0	2	0	2	0	0	1	0	0	0	3
64	60+	22.32	18-24.9	0	0	no	2	1	1	1	0	0	5	<10	0	non-stable	non-regular	low	0	2	0	0	0	0	0	0	1	0	4
57	50-59	26.469999	25-29.9	0	0	yes	0	0	0	0	0	0	14	11-16	0	non-stable	non-regular	low	0	2	0	2	0	0	1	0	0	0	3
71	60+	28.01	25-29.9	0	0	no	3	1	1	1	1	0	13	11-16	0	stable	regular	high	0	1	1	0	1	0	0	0	0	1	3
66	60+	23.129999	18-24.9	0	0	yes	2	1	1	1	0	0	0	<10	0	non-stable	non-regular	high	0	1	0	2	0	0	1	0	1	0	4
71	60+	27.17	25-29.9	1	1	no	1	1	0	1	0	0	21	17-21	1+	stable	regular	high	1	1	1	0	1	0	0	1	0	0	2
32	<40	34.259998	30+	0	0	yes	3	1	1	1	1	0	7	<10	0	non-stable	non-regular	high	0	1	0	2	0	0	1	0	0	1	4
54	50-59	31.030001	30+	0	0	yes	0	0	0	0	0	0	22	22+	0	stable	regular	high	0	1	1	2	1	0	1	0	0	0	1
67	60+	22.65	18-24.9	0	0	yes	2	1	1	1	0	0	22	22+	0	stable	regular	high	0	1	1	2	1	0	1	0	1	0	1
24	<40	22.84	18-24.9	0	0	yes	0	0	0	0	0	0	6	<10	0	stable	regular	high	0	1	1	2	1	0	1	0	0	0	4
46	41-49	26.83	25-29.9	0	0	yes	0	0	0	0	0	0	21	17-21	0	stable	non-regular	high	0	1	1	2	0	0	1	0	0	0	2
70	60+	24.629999	18-24.9	0	0	no	0	0	0	0	0	0	20	17-21	0	non-stable	non-regular	low	0	2	0	0	0	0	0	0	0	0	2
44	41-49	28.1	25-29.9	0	0	no	3	1	1	1	1	0	1	<10	0	stable	regular	high	0	1	1	0	1	0	0	0	0	1	4
68	60+	27.23	25-29.9	3	2+	no	3	1	1	1	1	0	9	<10	1+	stable	non-regular	high	1	1	1	0	0	0	0	0	0	1	4
44	41-49	22.08	18-24.9	1	1	no	1	1	1	0	0	0	12	11-16	1+	stable	non-regular	high	1	1	1	0	0	0	0	1	0	0	3
32	<40	24.07	18-24.9	0	0	no	0	0	0	0	0	0	7	<10	0	stable	regular	high	0	1	1	0	1	0	0	0	0	0	4
47	41-49	29.01	25-29.9	0	0	no	1	1	1	0	0	0	7	<10	0	non-stable	non-regular	low	0	2	0	0	0	0	0	1	0	0	4
62	60+	33.310001	30+	1	1	no	1	1	0	1	0	0	8	<10	1+	stable	regular	high	1	1	1	0	1	0	0	1	0	0	4
60	60+	23.459999	18-24.9	2	2+	former	0	0	0	0	0	0	26	22+	1+	non-stable	non-regular	low	1	2	0	1	0	1	0	0	0	0	1
59	50-59	29	25-29.9	0	0	no	3	1	1	1	1	0	24	22+	0	stable	regular	high	0	1	1	0	1	0	0	0	0	1	1
64	60+	23.530001	18-24.9	0	0	no	0	0	0	0	0	0	30	22+	0	stable	regular	high	0	1	1	0	1	0	0	0	0	0	1
47	41-49	30.030001	30+	0	0	no	0	0	0	0	0	0	23	22+	0	non-stable	non-regular	low	0	2	0	0	0	0	0	0	0	0	1
31	<40	22.4	18-24.9	0	0	no	0	0	0	0	0	0	5	<10	0	stable	regular	high	0	1	1	0	1	0	0	0	0	0	4
68	60+	25.24	25-29.9	1	1	no	0	0	0	0	0	0	3	<10	1+	stable	regular	high	1	1	1	0	1	0	0	0	0	0	4
55	50-59	27.440001	25-29.9	1	1	yes	2	1	0	1	1	0	9	<10	1+	stable	non-regular	high	1	1	1	2	0	0	1	0	1	0	4
61	60+	22.719999	18-24.9	0	0	former	0	0	0	0	0	0	11	11-16	0	stable	regular	high	0	1	1	1	1	1	0	0	0	0	3
39	<40	22.719999	18-24.9	0	0	yes	2	1	1	1	0	0	22	22+	0	stable	regular	high	0	1	1	2	1	0	1	0	1	0	1
62	60+	20.76	18-24.9	2	2+	no	0	0	0	0	0	0	3	<10	1+	stable	regular	high	1	1	1	0	1	0	0	0	0	0	4
72	60+	26.469999	25-29.9	2	2+	no	3	1	1	1	1	0	19	17-21	1+	stable	regular	high	1	1	1	0	1	0	0	0	0	1	2
35	<40	33.580002	30+	0	0	yes	1	1	0	1	0	0	1	<10	0	stable	regular	high	0	1	1	2	1	0	1	1	0	0	4
62	60+	23.889999	18-24.9	0	0	no	0	0	0	0	0	0	21	17-21	0	stable	regular	high	0	1	1	0	1	0	0	0	0	0	2
56	50-59	23.84	18-24.9	0	0	yes	1	1	1	0	0	0	23	22+	0	stable	non-regular	high	0	1	1	2	0	0	1	1	0	0	1
39	<40	22.959999	18-24.9	0	0	no	2	1	1	1	0	0	29	22+	0	non-stable	non-regular	low	0	2	0	0	0	0	0	0	1	0	1
23	<40	22.1	18-24.9	0	0	no	0	0	0	0	0	0	12	11-16	0	stable	regular	high	0	1	1	0	1	0	0	0	0	0	3
48	41-49	21.24	18-24.9	0	0	yes	3	1	1	1	1	0	8	<10	0	non-stable	non-regular	low	0	2	0	2	0	0	1	0	0	1	4
56	50-59	25.43	25-29.9	0	0	no	3	1	1	1	1	0	27	22+	0	stable	regular	high	0	1	1	0	1	0	0	0	0	1	1
19	<40	22.42	18-24.9	0	0	yes	0	0	0	0	0	0	6	<10	0	non-stable	non-regular	low	0	2	0	2	0	0	1	0	0	0	4
40	41-49	20.77	18-24.9	9	2+	yes	3	1	1	1	1	0	6	<10	1+	non-stable	non-regular	high	1	1	0	2	0	0	1	0	0	1	4
44	41-49	24.82	18-24.9	1	1	yes	2	1	1	1	0	0	29	22+	1+	stable	regular	high	1	1	1	2	1	0	1	0	1	0	1
55	50-59	27.459999	25-29.9	1	1	yes	0	0	0	0	0	0	10	<10	1+	stable	regular	high	1	1	1	2	1	0	1	0	0	0	4
65	60+	10.29	18-24.9	0	0	former	1	1	0	0	1	0	29	22+	0	stable	non-regular	high	0	1	1	1	0	1	0	1	0	0	1
63	60+	24.82	18-24.9	1	1	no	2	1	1	1	0	0	26	22+	1+	stable	regular	high	1	1	1	0	1	0	0	0	1	0	1
58	50-59	22.860001	18-24.9	0	0	no	0	0	0	0	0	0	20	17-21	0	non-stable	non-regular	high	0	1	0	0	0	0	0	0	0	0	2
43	41-49	23.15	18-24.9	0	0	no	2	1	1	1	0	0	18	17-21	0	stable	regular	high	0	1	1	0	1	0	0	0	1	0	2
61	60+	23.690001	18-24.9	0	0	no	0	0	0	0	0	0	2	<10	0	stable	regular	high	0	1	1	0	1	0	0	0	0	0	4
56	50-59	25.889999	25-29.9	0	0	no	0	0	0	0	0	0	11	11-16	0	stable	regular	high	0	1	1	0	1	0	0	0	0	0	3
67	60+	27.34	25-29.9	0	0	no	0	0	0	0	0	0	15	11-16	0	stable	regular	high	0	1	1	0	1	0	0	0	0	0	3
61	60+	28.25	25-29.9	2	2+	yes	3	1	1	1	1	0	16	11-16	1+	non-stable	non-regular	high	1	1	0	2	0	0	1	0	0	1	3
37	<40	26.809999	25-29.9	0	0	no	2	1	1	1	0	0	6	<10	0	non-stable	non-regular	low	0	2	0	0	0	0	0	0	1	0	4
33	<40	23.84	18-24.9	0	0	no	0	0	0	0	0	0	29	22+	0	non-stable	non-regular	high	0	1	0	0	0	0	0	0	0	0	1
61	60+	22.58	18-24.9	3	2+	yes	1	1	1	0	0	0	9	<10	1+	non-stable	non-regular	low	1	2	0	2	0	0	1	1	0	0	4
53	50-59	24.85	18-24.9	0	0	no	0	0	0	0	0	0	28	22+	0	stable	regular	high	0	1	1	0	1	0	0	0	0	0	1
30	<40	23.66	18-24.9	0	0	no	0	0	0	0	0	0	25	22+	0	non-stable	non-regular	low	0	2	0	0	0	0	0	0	0	0	1
35	<40	28.4	25-29.9	2	2+	no	1	1	0	0	1	0	1	<10	1+	non-stable	non-regular	low	1	2	0	0	0	0	0	1	0	0	4
71	60+	24.93	18-24.9	0	0	no	1	1	0	1	0	0	9	<10	0	non-stable	non-regular	high	0	1	0	0	0	0	0	1	0	0	4
24	<40	21.280001	18-24.9	0	0	yes	0	0	0	0	0	0	27	22+	0	non-stable	non-regular	low	0	2	0	2	0	0	1	0	0	0	1
56	50-59	23.75	18-24.9	0	0	no	0	0	0	0	0	0	18	17-21	0	stable	regular	high	0	1	1	0	1	0	0	0	0	0	2
32	<40	30.51	30+	0	0	no	3	1	1	1	1	0	7	<10	0	stable	regular	high	0	1	1	0	1	0	0	0	0	1	4
62	60+	27.1	25-29.9	0	0	no	0	0	0	0	0	0	9	<10	0	non-stable	non-regular	low	0	2	0	0	0	0	0	0	0	0	4
20	<40	22.23	18-24.9	0	0	yes	0	0	0	0	0	0	12	11-16	0	stable	regular	high	0	1	1	2	1	0	1	0	0	0	3
54	50-59	27.82	25-29.9	0	0	no	0	0	0	0	0	0	15	11-16	0	stable	regular	high	0	1	1	0	1	0	0	0	0	0	3
38	<40	21.040001	18-24.9	0	0	no	0	0	0	0	0	0	25	22+	0	non-stable	non-regular	low	0	2	0	0	0	0	0	0	0	0	1
31	<40	25.24	25-29.9	0	0	yes	2	1	1	1	0	0	23	22+	0	stable	regular	high	0	1	1	2	1	0	1	0	1	0	1
68	60+	23.360001	18-24.9	1	1	no	1	1	0	1	0	0	5	<10	1+	non-stable	non-regular	low	1	2	0	0	0	0	0	1	0	0	4
27	<40	23.15	18-24.9	0	0	no	0	0	0	0	0	0	4	<10	0	non-stable	non-regular	low	0	2	0	0	0	0	0	0	0	0	4
38	<40	25.620001	25-29.9	0	0	no	3	1	1	1	1	0	21	17-21	0	stable	regular	high	0	1	1	0	1	0	0	0	0	1	2
45	41-49	20.83	18-24.9	0	0	yes	0	0	0	0	0	0	20	17-21	0	stable	regular	high	0	1	1	2	1	0	1	0	0	0	2
29	<40	18	18-24.9	0	0	no	0	0	0	0	0	0	9	<10	0	stable	regular	high	0	1	1	0	1	0	0	0	0	0	4
62	60+	31.049999	30+	0	0	yes	2	1	1	1	0	0	9	<10	0	stable	regular	high	0	1	1	2	1	0	1	0	1	0	4
35	<40	23.040001	18-24.9	0	0	former	0	0	0	0	0	0	27	22+	0	stable	regular	high	0	1	1	1	1	1	0	0	0	0	1
73	60+	24.51	18-24.9	3	2+	yes	0	0	0	0	0	0	1	<10	1+	stable	regular	high	1	1	1	2	1	0	1	0	0	0	4
54	50-59	26.540001	25-29.9	0	0	no	0	0	0	0	0	0	15	11-16	0	stable	regular	high	0	1	1	0	1	0	0	0	0	0	3
27	<40	22.43	18-24.9	0	0	no	3	1	1	1	1	0	10	<10	0	non-stable	non-regular	high	0	1	0	0	0	0	0	0	0	1	4
66	60+	25.74	25-29.9	0	0	no	1	1	1	0	0	0	25	22+	0	stable	non-regular	high	0	1	1	0	0	0	0	1	0	0	1
52	50-59	31.74	30+	0	0	no	0	0	0	0	0	0	14	11-16	0	stable	regular	high	0	1	1	0	1	0	0	0	0	0	3
20	<40	20.1	18-24.9	0	0	no	2	1	1	1	0	0	3	<10	0	non-stable	non-regular	high	0	1	0	0	0	0	0	0	1	0	4
47	41-49	28.1	25-29.9	0	0	no	2	1	1	1	0	0	6	<10	0	non-stable	non-regular	high	0	1	0	0	0	0	0	0	1	0	4
59	50-59	26.030001	25-29.9	0	0	yes	3	1	1	1	1	0	25	22+	0	non-stable	non-regular	low	0	2	0	2	0	0	1	0	0	1	1
55	50-59	25.059999	25-29.9	1	1	yes	2	1	1	0	1	0	9	<10	1+	stable	regular	high	1	1	1	2	1	0	1	0	1	0	4
55	50-59	37.240002	30+	2	2+	no	0	0	0	0	0	0	17	17-21	1+	stable	regular	high	1	1	1	0	1	0	0	0	0	0	2
68	60+	35.549999	30+	2	2+	no	2	1	1	1	0	0	7	<10	1+	stable	regular	high	1	1	1	0	1	0	0	0	1	0	4
41	41-49	26.92	25-29.9	0	0	no	0	0	0	0	0	0	7	<10	0	stable	regular	high	0	1	1	0	1	0	0	0	0	0	4
66	60+	29.41	25-29.9	0	0	no	2	1	1	1	0	0	18	17-21	0	non-stable	non-regular	high	0	1	0	0	0	0	0	0	1	0	2
54	50-59	32.599998	30+	0	0	no	0	0	0	0	0	0	14	11-16	0	non-stable	non-regular	high	0	1	0	0	0	0	0	0	0	0	3
78	60+	19.610001	18-24.9	4	2+	no	0	0	0	0	0	0	1	<10	1+	stable	non-regular	high	1	1	1	0	0	0	0	0	0	0	4
56	50-59	28.379999	25-29.9	0	0	no	0	0	0	0	0	0	30	22+	0	stable	regular	high	0	1	1	0	1	0	0	0	0	0	1
26	<40	25.950001	25-29.9	0	0	no	0	0	0	0	0	0	25	22+	0	non-stable	non-regular	high	0	1	0	0	0	0	0	0	0	0	1
32	<40	20.219999	18-24.9	0	0	no	1	1	0	1	0	0	6	<10	0	stable	regular	high	0	1	1	0	1	0	0	1	0	0	4
30	<40	38.709999	30+	0	0	yes	0	0	0	0	0	0	4	<10	0	non-stable	non-regular	low	0	2	0	2	0	0	1	0	0	0	4
57	50-59	28.91	25-29.9	0	0	no	0	0	0	0	0	0	8	<10	0	stable	non-regular	high	0	1	1	0	0	0	0	0	0	0	4
50	50-59	23.459999	18-24.9	0	0	no	0	0	0	0	0	0	27	22+	0	stable	regular	high	0	1	1	0	1	0	0	0	0	0	1
36	<40	25.24	25-29.9	0	0	no	0	0	0	0	0	0	6	<10	0	stable	non-regular	high	0	1	1	0	0	0	0	0	0	0	4
64	60+	26.09	25-29.9	1	1	yes	0	0	0	0	0	0	29	22+	1+	stable	regular	high	1	1	1	2	1	0	1	0	0	0	1
57	50-59	26.370001	25-29.9	2	2+	no	0	0	0	0	0	0	8	<10	1+	stable	regular	high	1	1	1	0	1	0	0	0	0	0	4
50	50-59	25	25-29.9	0	0	no	0	0	0	0	0	0	17	17-21	0	stable	regular	high	0	1	1	0	1	0	0	0	0	0	2
44	41-49	26.700001	25-29.9	0	0	yes	1	1	0	1	0	0	27	22+	0	non-stable	non-regular	low	0	2	0	2	0	0	1	1	0	0	1
62	60+	27.43	25-29.9	2	2+	no	2	1	1	1	0	0	6	<10	1+	stable	non-regular	high	1	1	1	0	0	0	0	0	1	0	4
46	41-49	22.889999	18-24.9	0	0	no	1	1	0	1	0	0	4	<10	0	non-stable	non-regular	low	0	2	0	0	0	0	0	1	0	0	4
47	41-49	25.879999	25-29.9	0	0	yes	3	1	1	1	1	0	3	<10	0	stable	regular	high	0	1	1	2	1	0	1	0	0	1	4
61	60+	23.049999	18-24.9	0	0	no	0	0	0	0	0	0	29	22+	0	stable	non-regular	high	0	1	1	0	0	0	0	0	0	0	1
49	41-49	29.32	25-29.9	0	0	no	0	0	0	0	0	0	3	<10	0	non-stable	non-regular	low	0	2	0	0	0	0	0	0	0	0	4
40	41-49	26.809999	25-29.9	2	2+	no	2	1	1	1	0	0	6	<10	1+	stable	regular	high	1	1	1	0	1	0	0	0	1	0	4
63	60+	23.18	18-24.9	0	0	former	1	1	1	0	0	0	28	22+	0	stable	regular	high	0	1	1	1	1	1	0	1	0	0	1
69	60+	25.18	25-29.9	0	0	former	0	0	0	0	0	0	1	<10	0	stable	regular	high	0	1	1	1	1	1	0	0	0	0	4
43	41-49	25.959999	25-29.9	0	0	no	0	0	0	0	0	0	15	11-16	0	stable	non-regular	high	0	1	1	0	0	0	0	0	0	0	3
44	41-49	24.82	18-24.9	0	0	yes	0	0	0	0	0	0	17	17-21	0	stable	non-regular	high	0	1	1	2	0	0	1	0	0	0	2
44	41-49	43.209999	30+	0	0	no	3	1	1	1	1	0	22	22+	0	non-stable	non-regular	low	0	2	0	0	0	0	0	0	0	1	1
44	41-49	24.1	18-24.9	0	0	no	0	0	0	0	0	0	19	17-21	0	stable	regular	high	0	1	1	0	1	0	0	0	0	0	2
26	<40	23.27	18-24.9	0	0	yes	0	0	0	0	0	0	26	22+	0	stable	regular	high	0	1	1	2	1	0	1	0	0	0	1
46	41-49	23.76	18-24.9	0	0	no	0	0	0	0	0	0	8	<10	0	stable	regular	high	0	1	1	0	1	0	0	0	0	0	4
45	41-49	24.219999	18-24.9	0	0	yes	0	0	0	0	0	0	26	22+	0	non-stable	non-regular	high	0	1	0	2	0	0	1	0	0	0	1
27	<40	26.23	25-29.9	0	0	no	0	0	0	0	0	0	10	<10	0	stable	regular	high	0	1	1	0	1	0	0	0	0	0	4
56	50-59	22.98	18-24.9	0	0	no	3	1	1	1	1	0	22	22+	0	stable	non-regular	high	0	1	1	0	0	0	0	0	0	1	1
64	60+	24.82	18-24.9	1	1	no	3	1	1	1	1	0	1	<10	1+	stable	non-regular	high	1	1	1	0	0	0	0	0	0	1	4
42	41-49	22.82	18-24.9	0	0	yes	0	0	0	0	0	0	23	22+	0	stable	regular	high	0	1	1	2	1	0	1	0	0	0	1
67	60+	28.07	25-29.9	0	0	no	1	1	1	0	0	0	22	22+	0	non-stable	non-regular	low	0	2	0	0	0	0	0	1	0	0	1
68	60+	27.76	25-29.9	1	1	no	0	0	0	0	0	0	29	22+	1+	stable	non-regular	high	1	1	1	0	0	0	0	0	0	0	1
33	<40	23.15	18-24.9	0	0	yes	0	0	0	0	0	0	7	<10	0	stable	regular	high	0	1	1	2	1	0	1	0	0	0	4
61	60+	30.07	30+	0	0	no	0	0	0	0	0	0	11	11-16	0	stable	non-regular	high	0	1	1	0	0	0	0	0	0	0	3
61	60+	29	25-29.9	0	0	no	0	0	0	0	0	0	18	17-21	0	stable	regular	high	0	1	1	0	1	0	0	0	0	0	2
36	<40	24.799999	18-24.9	0	0	no	0	0	0	0	0	0	24	22+	0	non-stable	non-regular	low	0	2	0	0	0	0	0	0	0	0	1
35	<40	23.040001	18-24.9	0	0	no	0	0	0	0	0	0	5	<10	0	stable	regular	high	0	1	1	0	1	0	0	0	0	0	4
23	<40	26.290001	25-29.9	0	0	yes	2	1	1	1	0	0	26	22+	0	stable	non-regular	high	0	1	1	2	0	0	1	0	1	0	1
53	50-59	25.25	25-29.9	0	0	no	1	1	1	0	0	0	9	<10	0	stable	regular	high	0	1	1	0	1	0	0	1	0	0	4
34	<40	23.299999	18-24.9	0	0	no	0	0	0	0	0	0	15	11-16	0	stable	regular	high	0	1	1	0	1	0	0	0	0	0	3
47	41-49	23.4	18-24.9	0	0	yes	2	1	1	1	0	0	23	22+	0	stable	regular	high	0	1	1	2	1	0	1	0	1	0	1
60	60+	23.16	18-24.9	3	2+	no	2	1	1	1	0	0	27	22+	1+	stable	regular	high	1	1	1	0	1	0	0	0	1	0	1
65	60+	24.219999	18-24.9	0	0	no	0	0	0	0	0	0	27	22+	0	stable	regular	high	0	1	1	0	1	0	0	0	0	0	1
64	60+	29.02	25-29.9	0	0	no	1	1	1	0	0	0	29	22+	0	stable	regular	high	0	1	1	0	1	0	0	1	0	0	1
48	41-49	30.1	30+	0	0	no	0	0	0	0	0	0	30	22+	0	stable	regular	high	0	1	1	0	1	0	0	0	0	0	1
54	50-59	26.32	25-29.9	0	0	no	1	1	1	0	0	0	29	22+	0	stable	regular	high	0	1	1	0	1	0	0	1	0	0	1
36	<40	25.360001	25-29.9	0	0	yes	0	0	0	0	0	0	22	22+	0	stable	regular	high	0	1	1	2	1	0	1	0	0	0	1
38	<40	22.190001	18-24.9	0	0	yes	3	1	1	1	1	0	14	11-16	0	non-stable	non-regular	low	0	2	0	2	0	0	1	0	0	1	3
64	60+	26.809999	25-29.9	0	0	no	2	1	1	1	0	0	18	17-21	0	stable	non-regular	high	0	1	1	0	0	0	0	0	1	0	2
53	50-59	27.49	25-29.9	0	0	no	0	0	0	0	0	0	14	11-16	0	stable	regular	high	0	1	1	0	1	0	0	0	0	0	3
56	50-59	24.690001	18-24.9	0	0	no	1	1	0	1	0	0	9	<10	0	stable	non-regular	high	0	1	1	0	0	0	0	1	0	0	4
64	60+	28.73	25-29.9	0	0	no	0	0	0	0	0	0	29	22+	0	stable	regular	high	0	1	1	0	1	0	0	0	0	0	1
61	60+	21.59	18-24.9	4	2+	no	2	1	1	1	0	0	1	<10	1+	stable	regular	high	1	1	1	0	1	0	0	0	1	0	4
51	50-59	23.549999	18-24.9	0	0	no	1	1	0	1	0	0	21	17-21	0	stable	regular	high	0	1	1	0	1	0	0	1	0	0	2
63	60+	23.940001	18-24.9	0	0	former	1	1	1	0	0	0	14	11-16	0	stable	regular	high	0	1	1	1	1	1	0	1	0	0	3
52	50-59	20.370001	18-24.9	0	0	no	2	1	1	1	0	0	18	17-21	0	stable	regular	high	0	1	1	0	1	0	0	0	1	0	2
31	<40	24.469999	18-24.9	0	0	yes	0	0	0	0	0	0	22	22+	0	stable	non-regular	high	0	1	1	2	0	0	1	0	0	0	1
41	41-49	22.530001	18-24.9	1	1	no	0	0	0	0	0	0	9	<10	1+	stable	regular	high	1	1	1	0	1	0	0	0	0	0	4
64	60+	26.120001	25-29.9	2	2+	no	1	1	0	1	0	0	29	22+	1+	non-stable	non-regular	high	1	1	0	0	0	0	0	1	0	0	1
72	60+	26.59	25-29.9	1	1	no	3	1	1	1	1	0	17	17-21	1+	stable	regular	high	1	1	1	0	1	0	0	0	0	1	2
64	60+	23.59	18-24.9	3	2+	no	0	0	0	0	0	0	6	<10	1+	non-stable	non-regular	low	1	2	0	0	0	0	0	0	0	0	4
50	50-59	18.01	18-24.9	1	1	no	2	1	1	1	0	0	12	11-16	1+	stable	regular	high	1	1	1	0	1	0	0	0	1	0	3
54	50-59	40.459999	30+	0	0	no	0	0	0	0	0	0	4	<10	0	stable	non-regular	high	0	1	1	0	0	0	0	0	0	0	4
36	<40	26.85	25-29.9	0	0	no	2	1	1	1	0	0	1	<10	0	stable	regular	high	0	1	1	0	1	0	0	0	1	0	4
69	60+	30.110001	30+	0	0	no	0	0	0	0	0	0	27	22+	0	non-stable	non-regular	low	0	2	0	0	0	0	0	0	0	0	1
49	41-49	35.02	30+	0	0	no	0	0	0	0	0	0	23	22+	0	stable	regular	high	0	1	1	0	1	0	0	0	0	0	1
55	50-59	21.51	18-24.9	0	0	no	1	1	1	0	0	0	21	17-21	0	stable	regular	high	0	1	1	0	1	0	0	1	0	0	2
25	<40	22.940001	18-24.9	0	0	no	0	0	0	0	0	0	22	22+	0	stable	regular	high	0	1	1	0	1	0	0	0	0	0	1
35	<40	19.969999	18-24.9	0	0	yes	1	1	0	1	0	0	26	22+	0	stable	non-regular	high	0	1	1	2	0	0	1	1	0	0	1
58	50-59	26.790001	25-29.9	2	2+	no	2	1	1	1	0	0	29	22+	1+	non-stable	non-regular	high	1	1	0	0	0	0	0	0	1	0	1
54	50-59	25	25-29.9	0	0	no	0	0	0	0	0	0	29	22+	0	stable	regular	high	0	1	1	0	1	0	0	0	0	0	1
60	60+	24.389999	18-24.9	0	0	no	0	0	0	0	0	0	26	22+	0	non-stable	non-regular	low	0	2	0	0	0	0	0	0	0	0	1
57	50-59	29.41	25-29.9	0	0	no	2	1	1	1	0	0	27	22+	0	stable	regular	high	0	1	1	0	1	0	0	0	1	0	1
55	50-59	29.1	25-29.9	0	0	yes	2	1	1	1	0	0	22	22+	0	stable	regular	high	0	1	1	2	1	0	1	0	1	0	1
21	<40	19.790001	18-24.9	0	0	no	0	0	0	0	0	0	23	22+	0	stable	regular	high	0	1	1	0	1	0	0	0	0	0	1
34	<40	21.6	18-24.9	0	0	no	0	0	0	0	0	0	15	11-16	0	non-stable	non-regular	low	0	2	0	0	0	0	0	0	0	0	3
57	50-59	26.639999	25-29.9	0	0	former	1	1	0	1	0	0	16	11-16	0	stable	regular	high	0	1	1	1	1	1	0	1	0	0	3
64	60+	24.299999	18-24.9	0	0	no	2	1	1	1	0	0	13	11-16	0	stable	regular	high	0	1	1	0	1	0	0	0	1	0	3
43	41-49	24.51	18-24.9	0	0	no	0	0	0	0	0	0	8	<10	0	stable	regular	high	0	1	1	0	1	0	0	0	0	0	4
51	50-59	25.5	25-29.9	0	0	no	0	0	0	0	0	0	28	22+	0	non-stable	non-regular	low	0	2	0	0	0	0	0	0	0	0	1
41	41-49	30.1	30+	0	0	no	0	0	0	0	0	0	10	<10	0	non-stable	non-regular	low	0	2	0	0	0	0	0	0	0	0	4
49	41-49	29.940001	25-29.9	1	1	no	0	0	0	0	0	0	28	22+	1+	stable	regular	high	1	1	1	0	1	0	0	0	0	0	1
25	<40	25.559999	25-29.9	1	1	yes	1	1	0	1	0	0	30	22+	1+	stable	regular	high	1	1	1	2	1	0	1	1	0	0	1
21	<40	20.76	18-24.9	0	0	yes	0	0	0	0	0	0	14	11-16	0	non-stable	non-regular	high	0	1	0	2	0	0	1	0	0	0	3
51	50-59	24.07	18-24.9	0	0	yes	0	0	0	0	0	0	29	22+	0	stable	regular	high	0	1	1	2	1	0	1	0	0	0	1
44	41-49	20.969999	18-24.9	0	0	no	0	0	0	0	0	0	23	22+	0	stable	regular	high	0	1	1	0	1	0	0	0	0	0	1
55	50-59	29.07	25-29.9	0	0	former	1	1	0	1	0	0	6	<10	0	non-stable	non-regular	high	0	1	0	1	0	1	0	1	0	0	4
73	60+	23.280001	18-24.9	2	2+	no	0	0	0	0	0	0	6	<10	1+	non-stable	non-regular	low	1	2	0	0	0	0	0	0	0	0	4
24	<40	19.379999	18-24.9	0	0	yes	0	0	0	0	0	0	3	<10	0	non-stable	non-regular	low	0	2	0	2	0	0	1	0	0	0	4
69	60+	24.52	18-24.9	0	0	no	2	1	1	1	0	0	5	<10	0	stable	regular	high	0	1	1	0	1	0	0	0	1	0	4
29	<40	20.76	18-24.9	0	0	no	1	1	0	1	0	0	0	<10	0	stable	regular	high	0	1	1	0	1	0	0	1	0	0	4
42	41-49	28.440001	25-29.9	0	0	yes	1	1	1	0	0	0	7	<10	0	non-stable	non-regular	high	0	1	0	2	0	0	1	1	0	0	4
25	<40	22.09	18-24.9	0	0	no	0	0	0	0	0	0	22	22+	0	stable	non-regular	high	0	1	1	0	0	0	0	0	0	0	1
51	50-59	26.1	25-29.9	1	1	yes	3	1	1	1	1	0	9	<10	1+	stable	regular	high	1	1	1	2	1	0	1	0	0	1	4
55	50-59	22.76	18-24.9	0	0	yes	0	0	0	0	0	0	14	11-16	0	non-stable	non-regular	low	0	2	0	2	0	0	1	0	0	0	3
30	<40	24.280001	18-24.9	0	0	no	2	1	1	1	0	0	8	<10	0	non-stable	non-regular	low	0	2	0	0	0	0	0	0	1	0	4
23	<40	19.139999	18-24.9	0	0	yes	1	1	1	0	0	0	20	17-21	0	stable	non-regular	high	0	1	1	2	0	0	1	1	0	0	2
45	41-49	27.440001	25-29.9	0	0	no	2	1	1	1	0	0	30	22+	0	stable	non-regular	high	0	1	1	0	0	0	0	0	1	0	1
32	<40	22.41	18-24.9	2	2+	no	0	0	0	0	0	0	9	<10	1+	stable	regular	high	1	1	1	0	1	0	0	0	0	0	4
37	<40	24.440001	18-24.9	0	0	no	1	1	0	0	1	0	28	22+	0	stable	regular	high	0	1	1	0	1	0	0	1	0	0	1
40	41-49	37.130001	30+	0	0	yes	0	0	0	0	0	0	19	17-21	0	stable	regular	high	0	1	1	2	1	0	1	0	0	0	2
21	<40	20.459999	18-24.9	0	0	no	0	0	0	0	0	0	18	17-21	0	stable	regular	high	0	1	1	0	1	0	0	0	0	0	2
46	41-49	22.200001	18-24.9	0	0	yes	2	1	1	1	0	0	16	11-16	0	non-stable	non-regular	low	0	2	0	2	0	0	1	0	1	0	3
61	60+	29.02	25-29.9	1	1	no	0	0	0	0	0	0	6	<10	1+	stable	non-regular	high	1	1	1	0	0	0	0	0	0	0	4
38	<40	23.02	18-24.9	0	0	no	0	0	0	0	0	0	29	22+	0	stable	regular	high	0	1	1	0	1	0	0	0	0	0	1
41	41-49	30.42	30+	0	0	no	3	1	1	1	1	0	1	<10	0	stable	regular	high	0	1	1	0	1	0	0	0	0	1	4
27	<40	26.219999	25-29.9	0	0	no	0	0	0	0	0	0	25	22+	0	stable	non-regular	high	0	1	1	0	0	0	0	0	0	0	1
34	<40	20.68	18-24.9	0	0	yes	1	1	1	0	0	0	26	22+	0	stable	regular	high	0	1	1	2	1	0	1	1	0	0	1
43	41-49	20.190001	18-24.9	2	2+	no	2	1	1	1	0	0	7	<10	1+	stable	regular	high	1	1	1	0	1	0	0	0	1	0	4
29	<40	22.92	18-24.9	0	0	no	1	1	0	1	0	0	22	22+	0	stable	regular	high	0	1	1	0	1	0	0	1	0	0	1
69	60+	26.01	25-29.9	2	2+	no	0	0	0	0	0	0	10	<10	1+	non-stable	non-regular	high	1	1	0	0	0	0	0	0	0	0	4
52	50-59	24.93	18-24.9	0	0	no	0	0	0	0	0	0	24	22+	0	non-stable	non-regular	low	0	2	0	0	0	0	0	0	0	0	1
58	50-59	20.08	18-24.9	2	2+	yes	2	1	1	1	0	0	8	<10	1+	stable	regular	high	1	1	1	2	1	0	1	0	1	0	4
38	<40	28.65	25-29.9	0	0	no	2	1	1	1	0	0	7	<10	0	stable	regular	high	0	1	1	0	1	0	0	0	1	0	4
46	41-49	22	18-24.9	0	0	yes	1	1	1	0	0	0	20	17-21	0	stable	regular	high	0	1	1	2	1	0	1	1	0	0	2
41	41-49	21.459999	18-24.9	1	1	yes	2	1	1	1	0	0	29	22+	1+	stable	regular	high	1	1	1	2	1	0	1	0	1	0	1
42	41-49	27.76	25-29.9	0	0	no	3	1	1	1	1	0	28	22+	0	stable	regular	high	0	1	1	0	1	0	0	0	0	1	1
27	<40	21.49	18-24.9	2	2+	no	2	1	1	1	0	0	2	<10	1+	stable	regular	high	1	1	1	0	1	0	0	0	1	0	4
59	50-59	25.370001	25-29.9	0	0	no	2	1	1	1	0	0	28	22+	0	stable	regular	high	0	1	1	0	1	0	0	0	1	0	1
62	60+	28.719999	25-29.9	0	0	no	0	0	0	0	0	0	7	<10	0	stable	regular	high	0	1	1	0	1	0	0	0	0	0	4
82	60+	18.780001	18-24.9	2	2+	yes	0	0	0	0	0	0	4	<10	1+	non-stable	non-regular	high	1	1	0	2	0	0	1	0	0	0	4
65	60+	21.219999	18-24.9	0	0	no	2	1	1	1	0	0	28	22+	0	non-stable	non-regular	low	0	2	0	0	0	0	0	0	1	0	1
54	50-59	25.469999	25-29.9	2	2+	no	1	1	0	1	0	0	1	<10	1+	stable	non-regular	high	1	1	1	0	0	0	0	1	0	0	4
47	41-49	29.32	25-29.9	0	0	former	0	0	0	0	0	0	29	22+	0	stable	regular	high	0	1	1	1	1	1	0	0	0	0	1
31	<40	26.860001	25-29.9	0	0	yes	1	1	0	1	0	0	3	<10	0	non-stable	non-regular	low	0	2	0	2	0	0	1	1	0	0	4
44	41-49	23.530001	18-24.9	0	0	no	0	0	0	0	0	0	17	17-21	0	non-stable	non-regular	low	0	2	0	0	0	0	0	0	0	0	2
22	<40	20.27	18-24.9	0	0	yes	0	0	0	0	0	0	19	17-21	0	stable	non-regular	high	0	1	1	2	0	0	1	0	0	0	2
34	<40	20.450001	18-24.9	0	0	former	0	0	0	0	0	0	16	11-16	0	non-stable	non-regular	low	0	2	0	1	0	1	0	0	0	0	3
54	50-59	20.440001	18-24.9	1	1	yes	2	1	1	1	0	0	22	22+	1+	stable	regular	high	1	1	1	2	1	0	1	0	1	0	1
39	<40	27.76	25-29.9	0	0	yes	0	0	0	0	0	0	23	22+	0	non-stable	non-regular	low	0	2	0	2	0	0	1	0	0	0	1
34	<40	21.77	18-24.9	0	0	yes	0	0	0	0	0	0	29	22+	0	stable	regular	high	0	1	1	2	1	0	1	0	0	0	1
48	41-49	24.07	18-24.9	1	1	no	2	1	1	1	0	0	27	22+	1+	non-stable	non-regular	low	1	2	0	0	0	0	0	0	1	0	1
55	50-59	25.809999	25-29.9	1	1	no	3	1	1	1	1	0	18	17-21	1+	non-stable	non-regular	low	1	2	0	0	0	0	0	0	0	1	2
61	60+	26.6	25-29.9	0	0	no	0	0	0	0	0	0	24	22+	0	non-stable	non-regular	high	0	1	0	0	0	0	0	0	0	0	1
33	<40	22.200001	18-24.9	0	0	no	0	0	0	0	0	0	14	11-16	0	non-stable	non-regular	low	0	2	0	0	0	0	0	0	0	0	3
59	50-59	22.84	18-24.9	0	0	no	0	0	0	0	0	0	1	<10	0	stable	regular	high	0	1	1	0	1	0	0	0	0	0	4
62	60+	27.68	25-29.9	0	0	no	0	0	0	0	0	0	12	11-16	0	stable	regular	high	0	1	1	0	1	0	0	0	0	0	3
65	60+	22.84	18-24.9	0	0	no	0	0	0	0	0	0	28	22+	0	stable	non-regular	high	0	1	1	0	0	0	0	0	0	0	1
40	41-49	30	30+	0	0	no	0	0	0	0	0	0	27	22+	0	stable	regular	high	0	1	1	0	1	0	0	0	0	0	1
51	50-59	22.5	18-24.9	0	0	no	0	0	0	0	0	0	24	22+	0	non-stable	non-regular	low	0	2	0	0	0	0	0	0	0	0	1
65	60+	24.09	18-24.9	0	0	yes	1	1	0	1	0	0	10	<10	0	stable	regular	high	0	1	1	2	1	0	1	1	0	0	4
38	<40	23.15	18-24.9	0	0	no	0	0	0	0	0	0	23	22+	0	stable	regular	high	0	1	1	0	1	0	0	0	0	0	1
66	60+	29.76	25-29.9	1	1	no	0	0	0	0	0	0	1	<10	1+	non-stable	non-regular	low	1	2	0	0	0	0	0	0	0	0	4
69	60+	25.280001	25-29.9	0	0	yes	0	0	0	0	0	0	23	22+	0	stable	non-regular	high	0	1	1	2	0	0	1	0	0	0	1
67	60+	25.559999	25-29.9	1	1	former	2	1	1	1	0	0	7	<10	1+	stable	regular	high	1	1	1	1	1	1	0	0	1	0	4
29	<40	27.780001	25-29.9	0	0	no	3	1	1	1	1	0	16	11-16	0	stable	regular	high	0	1	1	0	1	0	0	0	0	1	3
42	41-49	21.799999	18-24.9	0	0	no	0	0	0	0	0	0	30	22+	0	stable	regular	high	0	1	1	0	1	0	0	0	0	0	1
72	60+	29.5	25-29.9	2	2+	no	0	0	0	0	0	0	3	<10	1+	stable	regular	high	1	1	1	0	1	0	0	0	0	0	4
59	50-59	23.290001	18-24.9	0	0	yes	0	0	0	0	0	0	1	<10	0	stable	regular	high	0	1	1	2	1	0	1	0	0	0	4
39	<40	20.370001	18-24.9	0	0	no	0	0	0	0	0	0	25	22+	0	non-stable	non-regular	low	0	2	0	0	0	0	0	0	0	0	1
59	50-59	27.790001	25-29.9	0	0	no	1	1	1	0	0	0	3	<10	0	stable	regular	high	0	1	1	0	1	0	0	1	0	0	4
53	50-59	26.639999	25-29.9	0	0	no	0	0	0	0	0	0	28	22+	0	stable	regular	high	0	1	1	0	1	0	0	0	0	0	1
31	<40	24.41	18-24.9	0	0	no	0	0	0	0	0	0	17	17-21	0	non-stable	non-regular	high	0	1	0	0	0	0	0	0	0	0	2
73	60+	26.540001	25-29.9	5	2+	no	2	1	1	1	0	0	2	<10	1+	stable	regular	high	1	1	1	0	1	0	0	0	1	0	4
40	41-49	28.25	25-29.9	0	0	no	0	0	0	0	0	0	28	22+	0	non-stable	non-regular	low	0	2	0	0	0	0	0	0	0	0	1
52	50-59	20.1	18-24.9	0	0	no	3	1	1	1	1	0	20	17-21	0	non-stable	non-regular	low	0	2	0	0	0	0	0	0	0	1	2
38	<40	23.25	18-24.9	0	0	no	0	0	0	0	0	0	9	<10	0	stable	non-regular	high	0	1	1	0	0	0	0	0	0	0	4
55	50-59	25.620001	25-29.9	0	0	no	0	0	0	0	0	0	20	17-21	0	stable	regular	high	0	1	1	0	1	0	0	0	0	0	2
72	60+	25.309999	25-29.9	1	1	yes	0	0	0	0	0	0	6	<10	1+	stable	regular	high	1	1	1	2	1	0	1	0	0	0	4
45	41-49	25.370001	25-29.9	0	0	no	0	0	0	0	0	0	1	<10	0	stable	non-regular	high	0	1	1	0	0	0	0	0	0	0	4
47	41-49	26.209999	25-29.9	0	0	no	2	1	1	1	0	0	22	22+	0	non-stable	non-regular	low	0	2	0	0	0	0	0	0	1	0	1
45	41-49	29.030001	25-29.9	0	0	yes	2	1	1	1	0	0	27	22+	0	stable	regular	high	0	1	1	2	1	0	1	0	1	0	1
25	<40	23.879999	18-24.9	0	0	no	0	0	0	0	0	0	4	<10	0	stable	regular	high	0	1	1	0	1	0	0	0	0	0	4
46	41-49	22.219999	18-24.9	0	0	no	0	0	0	0	0	0	12	11-16	0	stable	non-regular	high	0	1	1	0	0	0	0	0	0	0	3
59	50-59	31.02	30+	2	2+	no	0	0	0	0	0	0	3	<10	1+	non-stable	non-regular	low	1	2	0	0	0	0	0	0	0	0	4
37	<40	30	30+	0	0	yes	0	0	0	0	0	0	30	22+	0	stable	regular	high	0	1	1	2	1	0	1	0	0	0	1
55	50-59	25.58	25-29.9	0	0	no	0	0	0	0	0	0	28	22+	0	stable	regular	high	0	1	1	0	1	0	0	0	0	0	1
42	41-49	32.209999	30+	0	0	yes	0	0	0	0	0	0	26	22+	0	stable	regular	high	0	1	1	2	1	0	1	0	0	0	1
44	41-49	27.469999	25-29.9	0	0	former	0	0	0	0	0	0	3	<10	0	non-stable	non-regular	low	0	2	0	1	0	1	0	0	0	0	4
73	60+	23.719999	18-24.9	1	1	no	0	0	0	0	0	0	1	<10	1+	stable	regular	high	1	1	1	0	1	0	0	0	0	0	4
34	<40	25.83	25-29.9	0	0	no	0	0	0	0	0	0	8	<10	0	stable	regular	high	0	1	1	0	1	0	0	0	0	0	4
60	60+	28.120001	25-29.9	1	1	yes	0	0	0	0	0	0	18	17-21	1+	stable	regular	high	1	1	1	2	1	0	1	0	0	0	2
43	41-49	26.32	25-29.9	0	0	no	0	0	0	0	0	0	12	11-16	0	stable	non-regular	high	0	1	1	0	0	0	0	0	0	0	3
49	41-49	22.15	18-24.9	0	0	no	0	0	0	0	0	0	30	22+	0	stable	non-regular	high	0	1	1	0	0	0	0	0	0	0	1
52	50-59	28.51	25-29.9	0	0	no	2	1	1	1	0	0	23	22+	0	stable	non-regular	high	0	1	1	0	0	0	0	0	1	0	1
49	41-49	29.379999	25-29.9	2	2+	no	0	0	0	0	0	0	25	22+	1+	stable	regular	high	1	1	1	0	1	0	0	0	0	0	1
48	41-49	27.34	25-29.9	0	0	no	0	0	0	0	0	0	2	<10	0	stable	regular	high	0	1	1	0	1	0	0	0	0	0	4
57	50-59	28.4	25-29.9	2	2+	no	2	1	0	1	1	0	17	17-21	1+	stable	regular	high	1	1	1	0	1	0	0	0	1	0	2
75	60+	25.74	25-29.9	2	2+	no	0	0	0	0	0	0	25	22+	1+	stable	non-regular	high	1	1	1	0	0	0	0	0	0	0	1
52	50-59	27.77	25-29.9	0	0	former	1	1	0	0	1	0	13	11-16	0	stable	regular	high	0	1	1	1	1	1	0	1	0	0	3
50	50-59	23.309999	18-24.9	0	0	no	2	1	1	1	0	0	2	<10	0	stable	regular	high	0	1	1	0	1	0	0	0	1	0	4
39	<40	30.77	30+	0	0	no	3	1	1	1	1	0	6	<10	0	stable	regular	high	0	1	1	0	1	0	0	0	0	1	4
23	<40	19.870001	18-24.9	0	0	no	0	0	0	0	0	0	28	22+	0	stable	regular	high	0	1	1	0	1	0	0	0	0	0	1
48	41-49	31.41	30+	2	2+	no	3	1	1	1	1	0	23	22+	1+	stable	regular	high	1	1	1	0	1	0	0	0	0	1	1
51	50-59	31.139999	30+	0	0	no	0	0	0	0	0	0	18	17-21	0	non-stable	non-regular	low	0	2	0	0	0	0	0	0	0	0	2
44	41-49	24.030001	18-24.9	1	1	yes	2	1	1	1	0	0	28	22+	1+	stable	regular	high	1	1	1	2	1	0	1	0	1	0	1
38	<40	19.620001	18-24.9	0	0	no	0	0	0	0	0	0	27	22+	0	stable	non-regular	high	0	1	1	0	0	0	0	0	0	0	1
47	41-49	24.49	18-24.9	0	0	no	1	1	1	0	0	0	14	11-16	0	stable	regular	high	0	1	1	0	1	0	0	1	0	0	3
54	50-59	32.720001	30+	0	0	no	0	0	0	0	0	0	25	22+	0	stable	regular	high	0	1	1	0	1	0	0	0	0	0	1
59	50-59	25.51	25-29.9	0	0	no	0	0	0	0	0	0	29	22+	0	stable	non-regular	high	0	1	1	0	0	0	0	0	0	0	1
65	60+	24.280001	18-24.9	3	2+	no	0	0	0	0	0	0	9	<10	1+	stable	regular	high	1	1	1	0	1	0	0	0	0	0	4
19	<40	23.77	18-24.9	0	0	no	0	0	0	0	0	0	8	<10	0	stable	regular	high	0	1	1	0	1	0	0	0	0	0	4
53	50-59	30.15	30+	0	0	no	0	0	0	0	0	0	26	22+	0	non-stable	non-regular	high	0	1	0	0	0	0	0	0	0	0	1
43	41-49	25.030001	25-29.9	0	0	no	0	0	0	0	0	0	9	<10	0	non-stable	non-regular	high	0	1	0	0	0	0	0	0	0	0	4
66	60+	29.74	25-29.9	3	2+	no	3	1	1	1	1	0	9	<10	1+	stable	regular	high	1	1	1	0	1	0	0	0	0	1	4
67	60+	24.82	18-24.9	2	2+	no	0	0	0	0	0	0	8	<10	1+	stable	regular	high	1	1	1	0	1	0	0	0	0	0	4
66	60+	20.48	18-24.9	1	1	no	0	0	0	0	0	0	24	22+	1+	stable	regular	high	1	1	1	0	1	0	0	0	0	0	1
68	60+	23.82	18-24.9	0	0	no	3	1	1	1	1	0	20	17-21	0	stable	non-regular	high	0	1	1	0	0	0	0	0	0	1	2
39	<40	25.4	25-29.9	0	0	yes	0	0	0	0	0	0	12	11-16	0	stable	regular	high	0	1	1	2	1	0	1	0	0	0	3
40	41-49	28.09	25-29.9	0	0	no	1	1	0	1	0	0	28	22+	0	stable	regular	high	0	1	1	0	1	0	0	1	0	0	1
48	41-49	27.16	25-29.9	0	0	no	0	0	0	0	0	0	12	11-16	0	non-stable	non-regular	low	0	2	0	0	0	0	0	0	0	0	3
49	41-49	22.709999	18-24.9	0	0	no	0	0	0	0	0	0	6	<10	0	non-stable	non-regular	low	0	2	0	0	0	0	0	0	0	0	4
22	<40	18.299999	18-24.9	0	0	no	0	0	0	0	0	0	25	22+	0	non-stable	non-regular	low	0	2	0	0	0	0	0	0	0	0	1
73	60+	25.950001	25-29.9	4	2+	yes	1	1	1	0	0	0	29	22+	1+	non-stable	non-regular	low	1	2	0	2	0	0	1	1	0	0	1
34	<40	27.040001	25-29.9	0	0	no	1	1	0	0	1	0	24	22+	0	stable	regular	high	0	1	1	0	1	0	0	1	0	0	1
59	50-59	30.49	30+	0	0	yes	0	0	0	0	0	0	25	22+	0	non-stable	non-regular	low	0	2	0	2	0	0	1	0	0	0	1
38	<40	19.26	18-24.9	0	0	no	0	0	0	0	0	0	28	22+	0	stable	regular	high	0	1	1	0	1	0	0	0	0	0	1
67	60+	21.01	18-24.9	1	1	former	0	0	0	0	0	0	30	22+	1+	stable	regular	high	1	1	1	1	1	1	0	0	0	0	1
61	60+	27.040001	25-29.9	0	0	no	0	0	0	0	0	0	27	22+	0	non-stable	non-regular	low	0	2	0	0	0	0	0	0	0	0	1
48	41-49	23.389999	18-24.9	0	0	no	0	0	0	0	0	0	25	22+	0	stable	regular	high	0	1	1	0	1	0	0	0	0	0	1
42	41-49	25.360001	25-29.9	1	1	no	3	1	1	1	1	0	24	22+	1+	non-stable	non-regular	low	1	2	0	0	0	0	0	0	0	1	1
53	50-59	28.370001	25-29.9	0	0	no	0	0	0	0	0	0	20	17-21	0	non-stable	non-regular	low	0	2	0	0	0	0	0	0	0	0	2
55	50-59	34.110001	30+	2	2+	yes	2	1	1	1	0	0	4	<10	1+	stable	regular	high	1	1	1	2	1	0	1	0	1	0	4
25	<40	21.58	18-24.9	0	0	yes	0	0	0	0	0	0	25	22+	0	stable	regular	high	0	1	1	2	1	0	1	0	0	0	1
65	60+	29.700001	25-29.9	2	2+	no	2	1	1	1	0	0	1	<10	1+	stable	regular	high	1	1	1	0	1	0	0	0	1	0	4
72	60+	27.889999	25-29.9	1	1	no	3	1	1	1	1	0	30	22+	1+	stable	regular	high	1	1	1	0	1	0	0	0	0	1	1
58	50-59	23.18	18-24.9	1	1	no	0	0	0	0	0	0	17	17-21	1+	stable	regular	high	1	1	1	0	1	0	0	0	0	0	2
67	60+	23.809999	18-24.9	0	0	yes	3	1	1	1	1	0	6	<10	0	stable	regular	high	0	1	1	2	1	0	1	0	0	1	4
80	60+	25.559999	25-29.9	3	2+	no	2	1	0	1	1	0	11	11-16	1+	stable	regular	high	1	1	1	0	1	0	0	0	1	0	3
72	60+	23.530001	18-24.9	2	2+	no	3	1	1	1	1	0	6	<10	1+	stable	regular	high	1	1	1	0	1	0	0	0	0	1	4
64	60+	24.690001	18-24.9	0	0	yes	1	1	0	1	0	0	24	22+	0	stable	regular	high	0	1	1	2	1	0	1	1	0	0	1
55	50-59	24.780001	18-24.9	0	0	yes	2	1	1	1	0	0	25	22+	0	stable	non-regular	high	0	1	1	2	0	0	1	0	1	0	1
66	60+	25.950001	25-29.9	0	0	yes	0	0	0	0	0	0	7	<10	0	stable	regular	high	0	1	1	2	1	0	1	0	0	0	4
57	50-59	27.360001	25-29.9	0	0	no	0	0	0	0	0	0	29	22+	0	stable	regular	high	0	1	1	0	1	0	0	0	0	0	1
53	50-59	26.59	25-29.9	4	2+	no	3	1	1	1	1	0	20	17-21	1+	stable	regular	high	1	1	1	0	1	0	0	0	0	1	2
63	60+	26.870001	25-29.9	3	2+	no	2	1	1	1	0	0	8	<10	1+	stable	regular	high	1	1	1	0	1	0	0	0	1	0	4
49	41-49	25.940001	25-29.9	2	2+	no	3	1	1	1	1	0	12	11-16	1+	stable	regular	high	1	1	1	0	1	0	0	0	0	1	3
57	50-59	21.290001	18-24.9	2	2+	yes	0	0	0	0	0	0	18	17-21	1+	non-stable	non-regular	low	1	2	0	2	0	0	1	0	0	0	2
67	60+	22.040001	18-24.9	2	2+	no	0	0	0	0	0	0	5	<10	1+	stable	regular	high	1	1	1	0	1	0	0	0	0	0	4
68	60+	20.719999	18-24.9	3	2+	former	0	0	0	0	0	0	11	11-16	1+	stable	regular	high	1	1	1	1	1	1	0	0	0	0	3
66	60+	30.48	30+	3	2+	no	3	1	1	1	1	0	6	<10	1+	non-stable	non-regular	low	1	2	0	0	0	0	0	0	0	1	4
64	60+	28.41	25-29.9	2	2+	no	1	1	0	0	1	0	4	<10	1+	non-stable	non-regular	low	1	2	0	0	0	0	0	1	0	0	4
60	60+	27.700001	25-29.9	2	2+	no	0	0	0	0	0	0	10	<10	1+	stable	regular	high	1	1	1	0	1	0	0	0	0	0	4
64	60+	23.1	18-24.9	2	2+	no	2	1	1	1	0	0	7	<10	1+	non-stable	non-regular	high	1	1	0	0	0	0	0	0	1	0	4
57	50-59	24.68	18-24.9	2	2+	yes	1	1	1	0	0	0	30	22+	1+	stable	regular	high	1	1	1	2	1	0	1	1	0	0	1
53	50-59	36.16	30+	3	2+	yes	0	0	0	0	0	0	7	<10	1+	stable	regular	high	1	1	1	2	1	0	1	0	0	0	4
74	60+	29.76	25-29.9	4	2+	no	0	0	0	0	0	0	5	<10	1+	stable	regular	high	1	1	1	0	1	0	0	0	0	0	4
71	60+	26.99	25-29.9	2	2+	no	0	0	0	0	0	0	1	<10	1+	stable	non-regular	high	1	1	1	0	0	0	0	0	0	0	4
69	60+	25.540001	25-29.9	0	0	no	0	0	0	0	0	0	22	22+	0	stable	regular	high	0	1	1	0	1	0	0	0	0	0	1
77	60+	29.24	25-29.9	2	2+	no	0	0	0	0	0	0	9	<10	1+	non-stable	non-regular	low	1	2	0	0	0	0	0	0	0	0	4
53	50-59	24.379999	18-24.9	1	1	no	0	0	0	0	0	0	25	22+	1+	non-stable	non-regular	high	1	1	0	0	0	0	0	0	0	0	1
67	60+	24.16	18-24.9	0	0	no	1	1	0	0	1	0	29	22+	0	stable	regular	high	0	1	1	0	1	0	0	1	0	0	1
74	60+	22.84	18-24.9	2	2+	no	0	0	0	0	0	0	2	<10	1+	stable	regular	high	1	1	1	0	1	0	0	0	0	0	4
65	60+	24.860001	18-24.9	2	2+	no	2	1	0	1	1	0	7	<10	1+	stable	regular	high	1	1	1	0	1	0	0	0	1	0	4
71	60+	27.280001	25-29.9	2	2+	former	1	1	1	0	0	0	18	17-21	1+	stable	non-regular	high	1	1	1	1	0	1	0	1	0	0	2
37	<40	23.040001	18-24.9	0	0	yes	0	0	0	0	0	0	13	11-16	0	stable	regular	high	0	1	1	2	1	0	1	0	0	0	3
77	60+	32.700001	30+	0	0	no	0	0	0	0	0	0	12	11-16	0	stable	regular	high	0	1	1	0	1	0	0	0	0	0	3
32	<40	24.690001	18-24.9	0	0	yes	0	0	0	0	0	0	27	22+	0	non-stable	non-regular	high	0	1	0	2	0	0	1	0	0	0	1
62	60+	23.889999	18-24.9	0	0	former	0	0	0	0	0	0	29	22+	0	stable	regular	high	0	1	1	1	1	1	0	0	0	0	1
33	<40	21.799999	18-24.9	0	0	yes	3	1	1	1	1	0	6	<10	0	non-stable	non-regular	high	0	1	0	2	0	0	1	0	0	1	4
39	<40	22.879999	18-24.9	0	0	no	1	1	0	1	0	0	20	17-21	0	stable	non-regular	high	0	1	1	0	0	0	0	1	0	0	2
55	50-59	27.780001	25-29.9	0	0	no	0	0	0	0	0	0	11	11-16	0	stable	regular	high	0	1	1	0	1	0	0	0	0	0	3
65	60+	25.139999	25-29.9	1	1	no	1	1	0	1	0	0	11	11-16	1+	stable	non-regular	high	1	1	1	0	0	0	0	1	0	0	3
35	<40	28.34	25-29.9	0	0	yes	0	0	0	0	0	0	26	22+	0	stable	regular	high	0	1	1	2	1	0	1	0	0	0	1
63	60+	27.43	25-29.9	1	1	no	0	0	0	0	0	0	6	<10	1+	stable	regular	high	1	1	1	0	1	0	0	0	0	0	4
68	60+	25.43	25-29.9	1	1	yes	0	0	0	0	0	0	6	<10	1+	stable	regular	high	1	1	1	2	1	0	1	0	0	0	4
48	41-49	24.16	18-24.9	0	0	no	0	0	0	0	0	0	21	17-21	0	stable	regular	high	0	1	1	0	1	0	0	0	0	0	2
38	<40	28.08	25-29.9	0	0	no	0	0	0	0	0	0	25	22+	0	stable	regular	high	0	1	1	0	1	0	0	0	0	0	1
58	50-59	21.950001	18-24.9	0	0	no	0	0	0	0	0	0	14	11-16	0	stable	regular	high	0	1	1	0	1	0	0	0	0	0	3
77	60+	25.139999	25-29.9	2	2+	no	0	0	0	0	0	0	6	<10	1+	stable	regular	high	1	1	1	0	1	0	0	0	0	0	4
55	50-59	23.040001	18-24.9	0	0	yes	0	0	0	0	0	0	5	<10	0	stable	non-regular	high	0	1	1	2	0	0	1	0	0	0	4
36	<40	22.41	18-24.9	0	0	no	1	1	0	1	0	0	28	22+	0	stable	regular	high	0	1	1	0	1	0	0	1	0	0	1
35	<40	22.41	18-24.9	0	0	yes	0	0	0	0	0	0	29	22+	0	stable	non-regular	high	0	1	1	2	0	0	1	0	0	0	1
45	41-49	23.15	18-24.9	0	0	no	0	0	0	0	0	0	29	22+	0	stable	regular	high	0	1	1	0	1	0	0	0	0	0	1
71	60+	22.309999	18-24.9	0	0	no	0	0	0	0	0	0	30	22+	0	stable	regular	high	0	1	1	0	1	0	0	0	0	0	1
23	<40	26.809999	25-29.9	0	0	yes	0	0	0	0	0	0	28	22+	0	non-stable	non-regular	low	0	2	0	2	0	0	1	0	0	0	1
19	<40	18.280001	18-24.9	0	0	no	0	0	0	0	0	0	22	22+	0	stable	non-regular	high	0	1	1	0	0	0	0	0	0	0	1
56	50-59	21.6	18-24.9	0	0	no	2	1	1	1	0	0	27	22+	0	stable	regular	high	0	1	1	0	1	0	0	0	1	0	1
24	<40	26.23	25-29.9	0	0	yes	0	0	0	0	0	0	22	22+	0	stable	regular	high	0	1	1	2	1	0	1	0	0	0	1
33	<40	21.709999	18-24.9	0	0	no	0	0	0	0	0	0	20	17-21	0	stable	regular	high	0	1	1	0	1	0	0	0	0	0	2
33	<40	25.469999	25-29.9	0	0	no	0	0	0	0	0	0	21	17-21	0	non-stable	non-regular	low	0	2	0	0	0	0	0	0	0	0	2
22	<40	23.77	18-24.9	0	0	yes	1	1	0	1	0	0	6	<10	0	non-stable	non-regular	low	0	2	0	2	0	0	1	1	0	0	4
68	60+	25.35	25-29.9	0	0	no	1	1	1	0	0	0	1	<10	0	stable	regular	high	0	1	1	0	1	0	0	1	0	0	4
48	41-49	23.139999	18-24.9	0	0	no	0	0	0	0	0	0	30	22+	0	stable	regular	high	0	1	1	0	1	0	0	0	0	0	1
36	<40	30.610001	30+	0	0	no	2	1	1	1	0	0	9	<10	0	non-stable	non-regular	low	0	2	0	0	0	0	0	0	1	0	4
67	60+	23.59	18-24.9	0	0	no	2	1	1	1	0	0	7	<10	0	stable	regular	high	0	1	1	0	1	0	0	0	1	0	4
46	41-49	26.42	25-29.9	0	0	no	0	0	0	0	0	0	12	11-16	0	stable	regular	high	0	1	1	0	1	0	0	0	0	0	3
51	50-59	33.240002	30+	2	2+	yes	1	1	0	1	0	0	1	<10	1+	stable	regular	high	1	1	1	2	1	0	1	1	0	0	4
26	<40	32.700001	30+	0	0	yes	2	1	0	1	1	0	8	<10	0	stable	non-regular	high	0	1	1	2	0	0	1	0	1	0	4
58	50-59	22.99	18-24.9	3	2+	no	0	0	0	0	0	0	13	11-16	1+	stable	regular	high	1	1	1	0	1	0	0	0	0	0	3
67	60+	28.09	25-29.9	0	0	former	0	0	0	0	0	0	1	<10	0	non-stable	non-regular	high	0	1	0	1	0	1	0	0	0	0	4
66	60+	23.24	18-24.9	2	2+	yes	0	0	0	0	0	0	7	<10	1+	stable	non-regular	high	1	1	1	2	0	0	1	0	0	0	4
55	50-59	31.48	30+	0	0	yes	0	0	0	0	0	0	4	<10	0	stable	non-regular	high	0	1	1	2	0	0	1	0	0	0	4
49	41-49	27.780001	25-29.9	0	0	no	1	1	0	1	0	0	1	<10	0	non-stable	non-regular	low	0	2	0	0	0	0	0	1	0	0	4
35	<40	29.860001	25-29.9	0	0	no	0	0	0	0	0	0	17	17-21	0	stable	regular	high	0	1	1	0	1	0	0	0	0	0	2
38	<40	21.950001	18-24.9	0	0	no	0	0	0	0	0	0	20	17-21	0	non-stable	non-regular	low	0	2	0	0	0	0	0	0	0	0	2
62	60+	24.059999	18-24.9	5	2+	yes	1	1	0	1	0	0	11	11-16	1+	stable	regular	high	1	1	1	2	1	0	1	1	0	0	3
39	<40	31.35	30+	0	0	yes	1	1	0	1	0	0	22	22+	0	stable	regular	high	0	1	1	2	1	0	1	1	0	0	1
36	<40	27.120001	25-29.9	0	0	no	0	0	0	0	0	0	23	22+	0	stable	regular	high	0	1	1	0	1	0	0	0	0	0	1
25	<40	22.99	18-24.9	0	0	no	0	0	0	0	0	0	26	22+	0	stable	regular	high	0	1	1	0	1	0	0	0	0	0	1
71	60+	27.4	25-29.9	2	2+	no	0	0	0	0	0	0	6	<10	1+	stable	regular	high	1	1	1	0	1	0	0	0	0	0	4
26	<40	27.469999	25-29.9	0	0	yes	1	1	0	1	0	0	13	11-16	0	stable	non-regular	high	0	1	1	2	0	0	1	1	0	0	3
25	<40	22.719999	18-24.9	0	0	no	0	0	0	0	0	0	6	<10	0	stable	regular	high	0	1	1	0	1	0	0	0	0	0	4
33	<40	21.5	18-24.9	0	0	former	0	0	0	0	0	0	10	<10	0	stable	regular	high	0	1	1	1	1	1	0	0	0	0	4
29	<40	23.57	18-24.9	0	0	yes	0	0	0	0	0	0	24	22+	0	stable	regular	high	0	1	1	2	1	0	1	0	0	0	1
64	60+	21.459999	18-24.9	0	0	no	0	0	0	0	0	0	29	22+	0	non-stable	non-regular	low	0	2	0	0	0	0	0	0	0	0	1
64	60+	27.08	25-29.9	0	0	no	0	0	0	0	0	0	26	22+	0	stable	regular	high	0	1	1	0	1	0	0	0	0	0	1
50	50-59	24.49	18-24.9	0	0	no	0	0	0	0	0	0	28	22+	0	stable	regular	high	0	1	1	0	1	0	0	0	0	0	1
46	41-49	25.76	25-29.9	0	0	no	0	0	0	0	0	0	28	22+	0	stable	regular	high	0	1	1	0	1	0	0	0	0	0	1
59	50-59	25.35	25-29.9	0	0	yes	2	1	1	1	0	0	20	17-21	0	stable	regular	high	0	1	1	2	1	0	1	0	1	0	2
50	50-59	20.809999	18-24.9	0	0	yes	0	0	0	0	0	0	6	<10	0	stable	regular	high	0	1	1	2	1	0	1	0	0	0	4
51	50-59	26.83	25-29.9	0	0	no	0	0	0	0	0	0	27	22+	0	stable	regular	high	0	1	1	0	1	0	0	0	0	0	1
69	60+	29.76	25-29.9	3	2+	no	1	1	0	1	0	0	7	<10	1+	stable	non-regular	high	1	1	1	0	0	0	0	1	0	0	4
65	60+	28.01	25-29.9	2	2+	no	0	0	0	0	0	0	22	22+	1+	stable	regular	high	1	1	1	0	1	0	0	0	0	0	1
49	41-49	23.040001	18-24.9	0	0	yes	0	0	0	0	0	0	23	22+	0	non-stable	non-regular	low	0	2	0	2	0	0	1	0	0	0	1
49	41-49	26.17	25-29.9	0	0	yes	2	1	1	1	0	0	22	22+	0	stable	non-regular	high	0	1	1	2	0	0	1	0	1	0	1
45	41-49	21.91	18-24.9	0	0	no	0	0	0	0	0	0	28	22+	0	stable	non-regular	high	0	1	1	0	0	0	0	0	0	0	1
58	50-59	31.120001	30+	0	0	no	2	1	0	1	1	0	3	<10	0	stable	regular	high	0	1	1	0	1	0	0	0	1	0	4
50	50-59	23.77	18-24.9	0	0	no	2	1	0	1	1	0	27	22+	0	non-stable	non-regular	low	0	2	0	0	0	0	0	0	1	0	1
58	50-59	23.120001	18-24.9	0	0	no	0	0	0	0	0	0	28	22+	0	stable	non-regular	high	0	1	1	0	0	0	0	0	0	0	1
34	<40	27.459999	25-29.9	0	0	former	1	1	0	1	0	0	1	<10	0	stable	non-regular	high	0	1	1	1	0	1	0	1	0	0	4
74	60+	25.469999	25-29.9	0	0	no	2	1	1	1	0	0	15	11-16	0	stable	regular	high	0	1	1	0	1	0	0	0	1	0	3
63	60+	27.780001	25-29.9	0	0	no	3	1	1	1	1	0	8	<10	0	non-stable	non-regular	low	0	2	0	0	0	0	0	0	0	1	4
52	50-59	23.459999	18-24.9	0	0	no	1	1	0	1	0	0	6	<10	0	non-stable	non-regular	low	0	2	0	0	0	0	0	1	0	0	4
37	<40	25.610001	25-29.9	0	0	no	1	1	0	0	1	0	13	11-16	0	stable	regular	high	0	1	1	0	1	0	0	1	0	0	3
63	60+	22.530001	18-24.9	0	0	no	1	1	1	0	0	0	6	<10	0	stable	regular	high	0	1	1	0	1	0	0	1	0	0	4
55	50-59	26.08	25-29.9	0	0	no	1	1	0	1	0	0	28	22+	0	non-stable	non-regular	low	0	2	0	0	0	0	0	1	0	0	1
56	50-59	24.540001	18-24.9	0	0	no	0	0	0	0	0	0	7	<10	0	stable	regular	high	0	1	1	0	1	0	0	0	0	0	4
68	60+	20.450001	18-24.9	0	0	yes	1	1	0	1	0	0	11	11-16	0	stable	regular	high	0	1	1	2	1	0	1	1	0	0	3
68	60+	24.639999	18-24.9	0	0	former	0	0	0	0	0	0	14	11-16	0	stable	regular	high	0	1	1	1	1	1	0	0	0	0	3
55	50-59	24.389999	18-24.9	0	0	yes	0	0	0	0	0	0	28	22+	0	non-stable	non-regular	low	0	2	0	2	0	0	1	0	0	0	1
27	<40	26.08	25-29.9	2	2+	no	0	0	0	0	0	0	15	11-16	1+	stable	regular	high	1	1	1	0	1	0	0	0	0	0	3
57	50-59	37.130001	30+	1	1	former	0	0	0	0	0	0	19	17-21	1+	stable	regular	high	1	1	1	1	1	1	0	0	0	0	2
49	41-49	31.559999	30+	0	0	no	0	0	0	0	0	0	21	17-21	0	stable	non-regular	high	0	1	1	0	0	0	0	0	0	0	2
31	<40	26.85	25-29.9	0	0	no	0	0	0	0	0	0	30	22+	0	stable	regular	high	0	1	1	0	1	0	0	0	0	0	1
48	41-49	21.459999	18-24.9	2	2+	no	0	0	0	0	0	0	1	<10	1+	stable	regular	high	1	1	1	0	1	0	0	0	0	0	4
38	<40	23.77	18-24.9	0	0	yes	0	0	0	0	0	0	19	17-21	0	stable	non-regular	high	0	1	1	2	0	0	1	0	0	0	2
42	41-49	22.309999	18-24.9	0	0	no	2	1	0	1	1	0	12	11-16	0	non-stable	non-regular	high	0	1	0	0	0	0	0	0	1	0	3
76	60+	25.73	25-29.9	0	0	former	0	0	0	0	0	0	1	<10	0	stable	regular	high	0	1	1	1	1	1	0	0	0	0	4
46	41-49	27.99	25-29.9	0	0	no	0	0	0	0	0	0	30	22+	0	stable	regular	high	0	1	1	0	1	0	0	0	0	0	1
54	50-59	23.27	18-24.9	0	0	former	1	1	0	0	1	0	17	17-21	0	non-stable	non-regular	low	0	2	0	1	0	1	0	1	0	0	2
62	60+	23.879999	18-24.9	2	2+	former	0	0	0	0	0	0	1	<10	1+	stable	regular	high	1	1	1	1	1	1	0	0	0	0	4
54	50-59	29.610001	25-29.9	0	0	former	0	0	0	0	0	0	16	11-16	0	stable	regular	high	0	1	1	1	1	1	0	0	0	0	3
46	41-49	23.67	18-24.9	0	0	yes	1	1	0	0	1	0	24	22+	0	stable	regular	high	0	1	1	2	1	0	1	1	0	0	1
36	<40	19.139999	18-24.9	0	0	yes	1	1	0	1	0	0	26	22+	0	non-stable	non-regular	low	0	2	0	2	0	0	1	1	0	0	1
35	<40	21.469999	18-24.9	0	0	no	0	0	0	0	0	0	11	11-16	0	stable	regular	high	0	1	1	0	1	0	0	0	0	0	3
55	50-59	22.860001	18-24.9	0	0	yes	0	0	0	0	0	0	12	11-16	0	stable	regular	high	0	1	1	2	1	0	1	0	0	0	3
40	41-49	23.15	18-24.9	0	0	former	2	1	0	1	1	0	4	<10	0	stable	non-regular	high	0	1	1	1	0	1	0	0	1	0	4
52	50-59	21.379999	18-24.9	0	0	no	1	1	0	1	0	0	28	22+	0	stable	regular	high	0	1	1	0	1	0	0	1	0	0	1
37	<40	34.02	30+	0	0	no	0	0	0	0	0	0	16	11-16	0	stable	regular	high	0	1	1	0	1	0	0	0	0	0	3
45	41-49	23.879999	18-24.9	0	0	no	1	1	0	1	0	0	23	22+	0	stable	regular	high	0	1	1	0	1	0	0	1	0	0	1
56	50-59	23.67	18-24.9	0	0	yes	1	1	0	1	0	0	21	17-21	0	stable	regular	high	0	1	1	2	1	0	1	1	0	0	2
34	<40	28.4	25-29.9	0	0	no	0	0	0	0	0	0	9	<10	0	stable	regular	high	0	1	1	0	1	0	0	0	0	0	4
35	<40	24.690001	18-24.9	0	0	no	0	0	0	0	0	0	30	22+	0	stable	regular	high	0	1	1	0	1	0	0	0	0	0	1
46	41-49	25.59	25-29.9	0	0	yes	2	1	1	1	0	0	7	<10	0	stable	regular	high	0	1	1	2	1	0	1	0	1	0	4
73	60+	29.07	25-29.9	2	2+	no	1	1	0	1	0	0	5	<10	1+	non-stable	non-regular	low	1	2	0	0	0	0	0	1	0	0	4
38	<40	24.690001	18-24.9	0	0	no	1	1	0	0	1	0	12	11-16	0	stable	regular	high	0	1	1	0	1	0	0	1	0	0	3
35	<40	29.92	25-29.9	0	0	yes	0	0	0	0	0	0	13	11-16	0	stable	regular	high	0	1	1	2	1	0	1	0	0	0	3
27	<40	26.299999	25-29.9	0	0	no	0	0	0	0	0	0	26	22+	0	non-stable	non-regular	low	0	2	0	0	0	0	0	0	0	0	1
55	50-59	33.299999	30+	0	0	yes	1	1	1	0	0	0	21	17-21	0	non-stable	non-regular	high	0	1	0	2	0	0	1	1	0	0	2
72	60+	23.85	18-24.9	0	0	no	1	1	0	1	0	0	26	22+	0	stable	non-regular	high	0	1	1	0	0	0	0	1	0	0	1
48	41-49	24.73	18-24.9	0	0	yes	0	0	0	0	0	0	13	11-16	0	stable	regular	high	0	1	1	2	1	0	1	0	0	0	3
56	50-59	29.74	25-29.9	0	0	no	0	0	0	0	0	0	15	11-16	0	stable	regular	high	0	1	1	0	1	0	0	0	0	0	3
38	<40	23.450001	18-24.9	0	0	yes	0	0	0	0	0	0	13	11-16	0	stable	regular	high	0	1	1	2	1	0	1	0	0	0	3
24	<40	23.15	18-24.9	0	0	yes	0	0	0	0	0	0	29	22+	0	stable	regular	high	0	1	1	2	1	0	1	0	0	0	1
51	50-59	29.32	25-29.9	3	2+	no	2	1	1	1	0	0	11	11-16	1+	non-stable	non-regular	high	1	1	0	0	0	0	0	0	1	0	3
39	<40	27.17	25-29.9	0	0	former	2	1	1	1	0	0	19	17-21	0	stable	regular	high	0	1	1	1	1	1	0	0	1	0	2
54	50-59	24.16	18-24.9	1	1	no	1	1	0	1	0	0	8	<10	1+	stable	regular	high	1	1	1	0	1	0	0	1	0	0	4
48	41-49	24.620001	18-24.9	0	0	no	0	0	0	0	0	0	12	11-16	0	stable	regular	high	0	1	1	0	1	0	0	0	0	0	3
45	41-49	27.76	25-29.9	0	0	yes	0	0	0	0	0	0	21	17-21	0	non-stable	non-regular	low	0	2	0	2	0	0	1	0	0	0	2
67	60+	25.059999	25-29.9	2	2+	no	0	0	0	0	0	0	2	<10	1+	stable	regular	high	1	1	1	0	1	0	0	0	0	0	4
44	41-49	21.16	18-24.9	0	0	no	0	0	0	0	0	0	26	22+	0	stable	regular	high	0	1	1	0	1	0	0	0	0	0	1
76	60+	29.389999	25-29.9	0	0	no	0	0	0	0	0	0	19	17-21	0	stable	non-regular	high	0	1	1	0	0	0	0	0	0	0	2
30	<40	23.889999	18-24.9	0	0	no	0	0	0	0	0	0	30	22+	0	stable	regular	high	0	1	1	0	1	0	0	0	0	0	1
63	60+	24.690001	18-24.9	3	2+	no	0	0	0	0	0	0	12	11-16	1+	stable	regular	high	1	1	1	0	1	0	0	0	0	0	3
48	41-49	33.310001	30+	0	0	no	0	0	0	0	0	0	29	22+	0	stable	regular	high	0	1	1	0	1	0	0	0	0	0	1
80	60+	32.369999	30+	0	0	no	0	0	0	0	0	0	6	<10	0	stable	non-regular	high	0	1	1	0	0	0	0	0	0	0	4
34	<40	25.950001	25-29.9	0	0	yes	0	0	0	0	0	0	17	17-21	0	stable	regular	high	0	1	1	2	1	0	1	0	0	0	2
57	50-59	38.970001	30+	0	0	former	0	0	0	0	0	0	25	22+	0	stable	regular	high	0	1	1	1	1	1	0	0	0	0	1
60	60+	27.120001	25-29.9	0	0	former	0	0	0	0	0	0	18	17-21	0	stable	regular	high	0	1	1	1	1	1	0	0	0	0	2
40	41-49	25.51	25-29.9	0	0	yes	0	0	0	0	0	0	16	11-16	0	stable	regular	high	0	1	1	2	1	0	1	0	0	0	3
33	<40	21.799999	18-24.9	0	0	yes	0	0	0	0	0	0	12	11-16	0	stable	regular	high	0	1	1	2	1	0	1	0	0	0	3
47	41-49	24.66	18-24.9	0	0	yes	0	0	0	0	0	0	24	22+	0	stable	regular	high	0	1	1	2	1	0	1	0	0	0	1
32	<40	25.360001	25-29.9	0	0	no	1	1	0	1	0	0	22	22+	0	stable	regular	high	0	1	1	0	1	0	0	1	0	0	1
40	41-49	24.620001	18-24.9	0	0	yes	0	0	0	0	0	0	6	<10	0	stable	non-regular	high	0	1	1	2	0	0	1	0	0	0	4
28	<40	26.67	25-29.9	0	0	no	2	1	0	1	1	0	2	<10	0	non-stable	non-regular	low	0	2	0	0	0	0	0	0	1	0	4
51	50-59	24.620001	18-24.9	0	0	no	0	0	0	0	0	0	22	22+	0	non-stable	non-regular	low	0	2	0	0	0	0	0	0	0	0	1
52	50-59	25.540001	25-29.9	0	0	no	1	1	0	1	0	0	18	17-21	0	stable	regular	high	0	1	1	0	1	0	0	1	0	0	2
45	41-49	31.049999	30+	0	0	yes	0	0	0	0	0	0	1	<10	0	non-stable	non-regular	low	0	2	0	2	0	0	1	0	0	0	4
46	41-49	23.040001	18-24.9	1	1	no	1	1	0	1	0	0	1	<10	1+	stable	regular	high	1	1	1	0	1	0	0	1	0	0	4
38	<40	22.49	18-24.9	0	0	former	0	0	0	0	0	0	14	11-16	0	stable	regular	high	0	1	1	1	1	1	0	0	0	0	3
61	60+	26.85	25-29.9	0	0	no	0	0	0	0	0	0	25	22+	0	stable	non-regular	high	0	1	1	0	0	0	0	0	0	0	1
68	60+	24.129999	18-24.9	1	1	no	0	0	0	0	0	0	3	<10	1+	stable	non-regular	high	1	1	1	0	0	0	0	0	0	0	4
75	60+	21.969999	18-24.9	3	2+	no	1	1	0	1	0	0	23	22+	1+	stable	non-regular	high	1	1	1	0	0	0	0	1	0	0	1
41	41-49	22.219999	18-24.9	0	0	no	0	0	0	0	0	0	30	22+	0	stable	regular	high	0	1	1	0	1	0	0	0	0	0	1
59	50-59	27.139999	25-29.9	0	0	no	1	1	0	0	1	0	24	22+	0	stable	regular	high	0	1	1	0	1	0	0	1	0	0	1
25	<40	21.85	18-24.9	0	0	yes	0	0	0	0	0	0	29	22+	0	stable	regular	high	0	1	1	2	1	0	1	0	0	0	1
55	50-59	25.209999	25-29.9	0	0	yes	0	0	0	0	0	0	9	<10	0	non-stable	non-regular	low	0	2	0	2	0	0	1	0	0	0	4
37	<40	26.790001	25-29.9	0	0	no	0	0	0	0	0	0	22	22+	0	stable	regular	high	0	1	1	0	1	0	0	0	0	0	1
59	50-59	29.049999	25-29.9	0	0	no	1	1	0	1	0	0	7	<10	0	non-stable	non-regular	low	0	2	0	0	0	0	0	1	0	0	4
63	60+	26.870001	25-29.9	0	0	yes	0	0	0	0	0	0	1	<10	0	stable	regular	high	0	1	1	2	1	0	1	0	0	0	4
62	60+	26.299999	25-29.9	1	1	no	0	0	0	0	0	0	2	<10	1+	stable	regular	high	1	1	1	0	1	0	0	0	0	0	4
70	60+	32.150002	30+	0	0	no	2	1	1	0	1	0	6	<10	0	stable	non-regular	high	0	1	1	0	0	0	0	0	1	0	4
0	<40	21.620001	18-24.9	0	0	yes	0	0	0	0	0	0	12	11-16	0	stable	regular	high	0	1	1	2	1	0	1	0	0	0	3
42	41-49	25.280001	25-29.9	0	0	no	0	0	0	0	0	0	27	22+	0	stable	regular	high	0	1	1	0	1	0	0	0	0	0	1
43	41-49	24.9	18-24.9	0	0	no	0	0	0	0	0	0	27	22+	0	non-stable	non-regular	low	0	2	0	0	0	0	0	0	0	0	1
22	<40	21.860001	18-24.9	0	0	yes	0	0	0	0	0	0	8	<10	0	non-stable	non-regular	low	0	2	0	2	0	0	1	0	0	0	4
56	50-59	24.690001	18-24.9	0	0	no	2	1	1	1	0	0	6	<10	0	stable	regular	high	0	1	1	0	1	0	0	0	1	0	4
38	<40	20.59	18-24.9	0	0	yes	0	0	0	0	0	0	23	22+	0	stable	regular	high	0	1	1	2	1	0	1	0	0	0	1
53	50-59	33.799999	30+	0	0	no	0	0	0	0	0	0	20	17-21	0	non-stable	non-regular	low	0	2	0	0	0	0	0	0	0	0	2
39	<40	23.940001	18-24.9	0	0	yes	1	1	0	0	1	0	4	<10	0	stable	regular	high	0	1	1	2	1	0	1	1	0	0	4
50	50-59	27.77	25-29.9	0	0	no	0	0	0	0	0	0	22	22+	0	stable	non-regular	high	0	1	1	0	0	0	0	0	0	0	1
44	41-49	38.740002	30+	0	0	yes	0	0	0	0	0	0	6	<10	0	stable	non-regular	high	0	1	1	2	0	0	1	0	0	0	4
39	<40	25.469999	25-29.9	0	0	no	0	0	0	0	0	0	28	22+	0	stable	regular	high	0	1	1	0	1	0	0	0	0	0	1
23	<40	22.43	18-24.9	0	0	yes	0	0	0	0	0	0	13	11-16	0	non-stable	non-regular	low	0	2	0	2	0	0	1	0	0	0	3
47	41-49	21.709999	18-24.9	0	0	no	0	0	0	0	0	0	30	22+	0	stable	non-regular	high	0	1	1	0	0	0	0	0	0	0	1
25	<40	20.23	18-24.9	0	0	no	1	1	0	1	0	0	1	<10	0	non-stable	non-regular	low	0	2	0	0	0	0	0	1	0	0	4
39	<40	27.469999	25-29.9	0	0	no	0	0	0	0	0	0	27	22+	0	stable	non-regular	high	0	1	1	0	0	0	0	0	0	0	1
59	50-59	27.440001	25-29.9	0	0	no	0	0	0	0	0	0	24	22+	0	stable	regular	high	0	1	1	0	1	0	0	0	0	0	1
18	<40	22.49	18-24.9	1	1	no	0	0	0	0	0	0	10	<10	1+	non-stable	non-regular	low	1	2	0	0	0	0	0	0	0	0	4
38	<40	27.68	25-29.9	0	0	yes	0	0	0	0	0	0	8	<10	0	non-stable	non-regular	low	0	2	0	2	0	0	1	0	0	0	4
59	50-59	28.4	25-29.9	1	1	yes	1	1	1	0	0	0	3	<10	1+	stable	regular	high	1	1	1	2	1	0	1	1	0	0	4
64	60+	29	25-29.9	0	0	no	3	1	1	1	1	0	26	22+	0	stable	regular	high	0	1	1	0	1	0	0	0	0	1	1
41	41-49	19.620001	18-24.9	0	0	yes	0	0	0	0	0	0	15	11-16	0	stable	regular	high	0	1	1	2	1	0	1	0	0	0	3
43	41-49	24.09	18-24.9	0	0	yes	0	0	0	0	0	0	1	<10	0	stable	regular	high	0	1	1	2	1	0	1	0	0	0	4
42	41-49	26.26	25-29.9	0	0	no	0	0	0	0	0	0	0	<10	0	stable	regular	high	0	1	1	0	1	0	0	0	0	0	4
49	41-49	29.040001	25-29.9	0	0	no	1	1	0	0	1	0	27	22+	0	non-stable	non-regular	high	0	1	0	0	0	0	0	1	0	0	1
34	<40	20.83	18-24.9	0	0	yes	2	1	1	1	0	0	20	17-21	0	stable	regular	high	0	1	1	2	1	0	1	0	1	0	2
31	<40	25.25	25-29.9	0	0	yes	1	1	0	1	0	0	2	<10	0	non-stable	non-regular	low	0	2	0	2	0	0	1	1	0	0	4
62	60+	24.120001	18-24.9	2	2+	no	0	0	0	0	0	0	28	22+	1+	non-stable	non-regular	high	1	1	0	0	0	0	0	0	0	0	1
79	60+	23.15	18-24.9	0	0	no	0	0	0	0	0	0	8	<10	0	stable	regular	high	0	1	1	0	1	0	0	0	0	0	4
54	50-59	26.85	25-29.9	0	0	no	0	0	0	0	0	0	2	<10	0	stable	regular	high	0	1	1	0	1	0	0	0	0	0	4
28	<40	22.84	18-24.9	0	0	no	0	0	0	0	0	0	8	<10	0	stable	regular	high	0	1	1	0	1	0	0	0	0	0	4
57	50-59	34.68	30+	0	0	no	0	0	0	0	0	0	16	11-16	0	stable	regular	high	0	1	1	0	1	0	0	0	0	0	3
64	60+	27.940001	25-29.9	0	0	no	0	0	0	0	0	0	23	22+	0	stable	regular	high	0	1	1	0	1	0	0	0	0	0	1
27	<40	21.370001	18-24.9	0	0	no	0	0	0	0	0	0	4	<10	0	non-stable	non-regular	high	0	1	0	0	0	0	0	0	0	0	4
52	50-59	27.43	25-29.9	0	0	no	0	0	0	0	0	0	7	<10	0	stable	regular	high	0	1	1	0	1	0	0	0	0	0	4
67	60+	23.450001	18-24.9	0	0	no	0	0	0	0	0	0	1	<10	0	stable	regular	high	0	1	1	0	1	0	0	0	0	0	4
33	<40	21.360001	18-24.9	0	0	no	0	0	0	0	0	0	9	<10	0	stable	regular	high	0	1	1	0	1	0	0	0	0	0	4
45	41-49	22.41	18-24.9	0	0	no	0	0	0	0	0	0	29	22+	0	non-stable	non-regular	low	0	2	0	0	0	0	0	0	0	0	1
31	<40	20.370001	18-24.9	0	0	no	0	0	0	0	0	0	17	17-21	0	stable	regular	high	0	1	1	0	1	0	0	0	0	0	2
25	<40	21.110001	18-24.9	0	0	yes	0	0	0	0	0	0	24	22+	0	stable	regular	high	0	1	1	2	1	0	1	0	0	0	1
29	<40	24.49	18-24.9	0	0	yes	0	0	0	0	0	0	28	22+	0	stable	regular	high	0	1	1	2	1	0	1	0	0	0	1
47	41-49	22.280001	18-24.9	0	0	yes	1	1	0	1	0	0	27	22+	0	stable	regular	high	0	1	1	2	1	0	1	1	0	0	1
44	41-49	23.59	18-24.9	0	0	no	1	1	0	1	0	0	28	22+	0	stable	regular	high	0	1	1	0	1	0	0	1	0	0	1
68	60+	24.620001	18-24.9	1	1	no	0	0	0	0	0	0	28	22+	1+	stable	regular	high	1	1	1	0	1	0	0	0	0	0	1
64	60+	24.57	18-24.9	1	1	yes	1	1	0	1	0	0	17	17-21	1+	stable	regular	high	1	1	1	2	1	0	1	1	0	0	2
58	50-59	29.98	25-29.9	0	0	no	0	0	0	0	0	0	26	22+	0	stable	regular	high	0	1	1	0	1	0	0	0	0	0	1
64	60+	24.959999	18-24.9	0	0	no	3	1	1	1	1	0	23	22+	0	stable	regular	high	0	1	1	0	1	0	0	0	0	1	1
43	41-49	33.77	30+	0	0	no	1	1	0	1	0	0	1	<10	0	non-stable	non-regular	low	0	2	0	0	0	0	0	1	0	0	4
42	41-49	23.389999	18-24.9	0	0	no	0	0	0	0	0	0	26	22+	0	stable	non-regular	high	0	1	1	0	0	0	0	0	0	0	1
74	60+	24.219999	18-24.9	0	0	no	3	1	1	1	1	0	16	11-16	0	stable	regular	high	0	1	1	0	1	0	0	0	0	1	3
27	<40	19.49	18-24.9	1	1	no	0	0	0	0	0	0	0	<10	1+	stable	regular	high	1	1	1	0	1	0	0	0	0	0	4
67	60+	25.059999	25-29.9	0	0	no	0	0	0	0	0	0	1	<10	0	stable	non-regular	high	0	1	1	0	0	0	0	0	0	0	4
67	60+	26.25	25-29.9	0	0	yes	0	0	0	0	0	0	4	<10	0	non-stable	non-regular	low	0	2	0	2	0	0	1	0	0	0	4
35	<40	23.83	18-24.9	0	0	no	0	0	0	0	0	0	11	11-16	0	stable	regular	high	0	1	1	0	1	0	0	0	0	0	3
56	50-59	32.650002	30+	0	0	yes	1	1	0	1	0	0	7	<10	0	stable	regular	high	0	1	1	2	1	0	1	1	0	0	4
42	41-49	25.1	25-29.9	0	0	yes	0	0	0	0	0	0	27	22+	0	non-stable	non-regular	low	0	2	0	2	0	0	1	0	0	0	1
67	60+	29.76	25-29.9	0	0	no	0	0	0	0	0	0	4	<10	0	stable	regular	high	0	1	1	0	1	0	0	0	0	0	4
52	50-59	21.969999	18-24.9	0	0	no	2	1	0	1	1	0	26	22+	0	non-stable	non-regular	low	0	2	0	0	0	0	0	0	1	0	1
52	50-59	25.01	25-29.9	0	0	no	0	0	0	0	0	0	7	<10	0	non-stable	non-regular	low	0	2	0	0	0	0	0	0	0	0	4
49	41-49	26.530001	25-29.9	0	0	no	0	0	0	0	0	0	20	17-21	0	non-stable	non-regular	low	0	2	0	0	0	0	0	0	0	0	2
41	41-49	25.9	25-29.9	0	0	no	0	0	0	0	0	0	26	22+	0	stable	non-regular	high	0	1	1	0	0	0	0	0	0	0	1
56	50-59	24.07	18-24.9	0	0	yes	1	1	0	1	0	0	26	22+	0	non-stable	non-regular	low	0	2	0	2	0	0	1	1	0	0	1
23	<40	29.59	25-29.9	0	0	no	0	0	0	0	0	0	22	22+	0	stable	non-regular	high	0	1	1	0	0	0	0	0	0	0	1
17	<40	24.540001	18-24.9	0	0	yes	0	0	0	0	0	0	12	11-16	0	stable	regular	high	0	1	1	2	1	0	1	0	0	0	3
24	<40	22.16	18-24.9	0	0	no	0	0	0	0	0	0	27	22+	0	non-stable	non-regular	low	0	2	0	0	0	0	0	0	0	0	1
49	41-49	22.4	18-24.9	0	0	no	0	0	0	0	0	0	29	22+	0	non-stable	non-regular	high	0	1	0	0	0	0	0	0	0	0	1
24	<40	23.799999	18-24.9	0	0	yes	1	1	0	1	0	0	18	17-21	0	stable	regular	high	0	1	1	2	1	0	1	1	0	0	2
69	60+	28.030001	25-29.9	2	2+	no	0	0	0	0	0	0	17	17-21	1+	non-stable	non-regular	high	1	1	0	0	0	0	0	0	0	0	2
48	41-49	23.549999	18-24.9	0	0	no	2	1	1	0	1	0	14	11-16	0	non-stable	non-regular	low	0	2	0	0	0	0	0	0	1	0	3
65	60+	36.299999	30+	1	1	no	3	1	1	1	1	0	17	17-21	1+	non-stable	non-regular	low	1	2	0	0	0	0	0	0	0	1	2
41	41-49	21.059999	18-24.9	0	0	no	2	1	0	1	1	0	7	<10	0	stable	non-regular	high	0	1	1	0	0	0	0	0	1	0	4
68	60+	25.950001	25-29.9	2	2+	no	0	0	0	0	0	0	7	<10	1+	non-stable	non-regular	low	1	2	0	0	0	0	0	0	0	0	4
44	41-49	22.92	18-24.9	0	0	no	0	0	0	0	0	0	13	11-16	0	non-stable	non-regular	low	0	2	0	0	0	0	0	0	0	0	3
49	41-49	22.719999	18-24.9	0	0	no	2	1	1	0	1	0	22	22+	0	stable	regular	high	0	1	1	0	1	0	0	0	1	0	1
43	41-49	28.530001	25-29.9	0	0	yes	1	1	0	0	1	0	26	22+	0	stable	regular	high	0	1	1	2	1	0	1	1	0	0	1
37	<40	24.959999	18-24.9	0	0	no	1	1	0	1	0	0	15	11-16	0	non-stable	non-regular	high	0	1	0	0	0	0	0	1	0	0	3
45	41-49	30	30+	1	1	no	0	0	0	0	0	0	10	<10	1+	non-stable	non-regular	low	1	2	0	0	0	0	0	0	0	0	4
56	50-59	28.700001	25-29.9	2	2+	yes	2	1	0	1	1	0	6	<10	1+	stable	non-regular	high	1	1	1	2	0	0	1	0	1	0	4
39	<40	27.16	25-29.9	2	2+	no	0	0	0	0	0	0	22	22+	1+	stable	regular	high	1	1	1	0	1	0	0	0	0	0	1
54	50-59	30.559999	30+	0	0	no	0	0	0	0	0	0	2	<10	0	non-stable	non-regular	high	0	1	0	0	0	0	0	0	0	0	4
47	41-49	23.32	18-24.9	0	0	no	1	1	1	0	0	0	6	<10	0	stable	regular	high	0	1	1	0	1	0	0	1	0	0	4
58	50-59	23.450001	18-24.9	0	0	no	0	0	0	0	0	0	13	11-16	0	stable	regular	high	0	1	1	0	1	0	0	0	0	0	3
25	<40	19.82	18-24.9	0	0	yes	1	1	1	0	0	0	24	22+	0	non-stable	non-regular	low	0	2	0	2	0	0	1	1	0	0	1
37	<40	25.139999	25-29.9	0	0	yes	0	0	0	0	0	0	19	17-21	0	stable	regular	high	0	1	1	2	1	0	1	0	0	0	2
50	50-59	26.120001	25-29.9	1	1	yes	0	0	0	0	0	0	9	<10	1+	stable	regular	high	1	1	1	2	1	0	1	0	0	0	4
48	41-49	25.389999	25-29.9	1	1	no	0	0	0	0	0	0	30	22+	1+	stable	regular	high	1	1	1	0	1	0	0	0	0	0	1
28	<40	20.59	18-24.9	0	0	no	0	0	0	0	0	0	10	<10	0	stable	non-regular	high	0	1	1	0	0	0	0	0	0	0	4
33	<40	26.67	25-29.9	0	0	no	0	0	0	0	0	0	22	22+	0	stable	non-regular	high	0	1	1	0	0	0	0	0	0	0	1
52	50-59	25.030001	25-29.9	0	0	no	0	0	0	0	0	0	29	22+	0	stable	regular	high	0	1	1	0	1	0	0	0	0	0	1
28	<40	25.360001	25-29.9	0	0	no	0	0	0	0	0	0	20	17-21	0	non-stable	non-regular	high	0	1	0	0	0	0	0	0	0	0	2
29	<40	24.219999	18-24.9	0	0	yes	0	0	0	0	0	0	30	22+	0	stable	regular	high	0	1	1	2	1	0	1	0	0	0	1
24	<40	20.57	18-24.9	0	0	no	1	1	0	1	0	0	23	22+	0	stable	regular	high	0	1	1	0	1	0	0	1	0	0	1
38	<40	24.190001	18-24.9	0	0	no	0	0	0	0	0	0	17	17-21	0	stable	regular	high	0	1	1	0	1	0	0	0	0	0	2
18	<40	26.6	25-29.9	0	0	no	0	0	0	0	0	0	24	22+	0	non-stable	non-regular	low	0	2	0	0	0	0	0	0	0	0	1
55	50-59	26.85	25-29.9	1	1	no	3	1	1	1	1	0	6	<10	1+	stable	regular	high	1	1	1	0	1	0	0	0	0	1	4
42	41-49	21.889999	18-24.9	0	0	no	0	0	0	0	0	0	26	22+	0	stable	regular	high	0	1	1	0	1	0	0	0	0	0	1
55	50-59	32.869999	30+	0	0	no	0	0	0	0	0	0	16	11-16	0	stable	regular	high	0	1	1	0	1	0	0	0	0	0	3
62	60+	20.280001	18-24.9	0	0	no	0	0	0	0	0	0	14	11-16	0	stable	regular	high	0	1	1	0	1	0	0	0	0	0	3
62	60+	24.110001	18-24.9	2	2+	no	1	1	0	0	1	0	5	<10	1+	stable	regular	high	1	1	1	0	1	0	0	1	0	0	4
48	41-49	29.41	25-29.9	0	0	no	3	1	1	1	1	0	1	<10	0	stable	regular	high	0	1	1	0	1	0	0	0	0	1	4
32	<40	19.719999	18-24.9	0	0	no	0	0	0	0	0	0	4	<10	0	non-stable	non-regular	low	0	2	0	0	0	0	0	0	0	0	4
47	41-49	29.389999	25-29.9	0	0	yes	0	0	0	0	0	0	30	22+	0	stable	regular	high	0	1	1	2	1	0	1	0	0	0	1
51	50-59	23.67	18-24.9	0	0	yes	0	0	0	0	0	0	26	22+	0	stable	non-regular	high	0	1	1	2	0	0	1	0	0	0	1
28	<40	24.93	18-24.9	0	0	no	0	0	0	0	0	0	28	22+	0	non-stable	non-regular	low	0	2	0	0	0	0	0	0	0	0	1
60	60+	29.41	25-29.9	0	0	no	0	0	0	0	0	0	21	17-21	0	stable	regular	high	0	1	1	0	1	0	0	0	0	0	2
40	41-49	22.65	18-24.9	0	0	yes	0	0	0	0	0	0	28	22+	0	non-stable	non-regular	low	0	2	0	2	0	0	1	0	0	0	1
45	41-49	23.629999	18-24.9	0	0	no	0	0	0	0	0	0	30	22+	0	stable	regular	high	0	1	1	0	1	0	0	0	0	0	1
52	50-59	35.02	30+	0	0	yes	1	1	0	1	0	0	21	17-21	0	stable	regular	high	0	1	1	2	1	0	1	1	0	0	2
20	<40	32.41	30+	0	0	no	0	0	0	0	0	0	28	22+	0	stable	regular	high	0	1	1	0	1	0	0	0	0	0	1
53	50-59	27.08	25-29.9	0	0	no	1	1	1	0	0	0	28	22+	0	stable	regular	high	0	1	1	0	1	0	0	1	0	0	1
67	60+	29.389999	25-29.9	2	2+	no	0	0	0	0	0	0	12	11-16	1+	stable	non-regular	high	1	1	1	0	0	0	0	0	0	0	3
37	<40	22.389999	18-24.9	0	0	no	1	1	0	1	0	0	19	17-21	0	non-stable	non-regular	low	0	2	0	0	0	0	0	1	0	0	2
67	60+	25.879999	25-29.9	1	1	no	1	1	1	0	0	0	8	<10	1+	non-stable	non-regular	low	1	2	0	0	0	0	0	1	0	0	4
36	<40	18.299999	18-24.9	0	0	no	0	0	0	0	0	0	13	11-16	0	non-stable	non-regular	low	0	2	0	0	0	0	0	0	0	0	3
64	60+	24.24	18-24.9	1	1	yes	0	0	0	0	0	0	20	17-21	1+	stable	regular	high	1	1	1	2	1	0	1	0	0	0	2
50	50-59	26.01	25-29.9	1	1	no	3	1	1	1	1	0	29	22+	1+	stable	regular	high	1	1	1	0	1	0	0	0	0	1	1
46	41-49	32.549999	30+	0	0	no	0	0	0	0	0	0	1	<10	0	stable	regular	high	0	1	1	0	1	0	0	0	0	0	4
26	<40	23.389999	18-24.9	0	0	yes	0	0	0	0	0	0	30	22+	0	stable	regular	high	0	1	1	2	1	0	1	0	0	0	1
38	<40	25.73	25-29.9	0	0	no	0	0	0	0	0	0	24	22+	0	stable	regular	high	0	1	1	0	1	0	0	0	0	0	1
37	<40	27.34	25-29.9	0	0	yes	0	0	0	0	0	0	1	<10	0	stable	non-regular	high	0	1	1	2	0	0	1	0	0	0	4
53	50-59	32.509998	30+	2	2+	yes	0	0	0	0	0	0	21	17-21	1+	stable	regular	high	1	1	1	2	1	0	1	0	0	0	2
26	<40	22.09	18-24.9	0	0	no	0	0	0	0	0	0	29	22+	0	stable	regular	high	0	1	1	0	1	0	0	0	0	0	1
60	60+	24.860001	18-24.9	0	0	no	1	1	0	1	0	0	17	17-21	0	stable	non-regular	high	0	1	1	0	0	0	0	1	0	0	2
68	60+	25.860001	25-29.9	2	2+	no	1	1	0	1	0	0	21	17-21	1+	stable	regular	high	1	1	1	0	1	0	0	1	0	0	2
34	<40	24.059999	18-24.9	0	0	yes	0	0	0	0	0	0	28	22+	0	non-stable	non-regular	low	0	2	0	2	0	0	1	0	0	0	1
55	50-59	23.24	18-24.9	1	1	no	0	0	0	0	0	0	7	<10	1+	stable	regular	high	1	1	1	0	1	0	0	0	0	0	4
49	41-49	23.74	18-24.9	0	0	no	0	0	0	0	0	0	27	22+	0	non-stable	non-regular	low	0	2	0	0	0	0	0	0	0	0	1
56	50-59	25.620001	25-29.9	2	2+	no	0	0	0	0	0	0	26	22+	1+	stable	regular	high	1	1	1	0	1	0	0	0	0	0	1
52	50-59	24.219999	18-24.9	0	0	no	1	1	0	0	1	0	10	<10	0	non-stable	non-regular	high	0	1	0	0	0	0	0	1	0	0	4
44	41-49	27.469999	25-29.9	0	0	yes	1	1	0	0	1	0	22	22+	0	non-stable	non-regular	low	0	2	0	2	0	0	1	1	0	0	1
54	50-59	23.27	18-24.9	0	0	no	0	0	0	0	0	0	18	17-21	0	non-stable	non-regular	low	0	2	0	0	0	0	0	0	0	0	2
65	60+	28.4	25-29.9	0	0	no	0	0	0	0	0	0	1	<10	0	stable	regular	high	0	1	1	0	1	0	0	0	0	0	4
40	41-49	26.809999	25-29.9	0	0	no	1	1	0	0	1	0	27	22+	0	stable	regular	high	0	1	1	0	1	0	0	1	0	0	1
29	<40	31.48	30+	0	0	yes	0	0	0	0	0	0	13	11-16	0	stable	regular	high	0	1	1	2	1	0	1	0	0	0	3
39	<40	23.549999	18-24.9	0	0	no	0	0	0	0	0	0	29	22+	0	stable	regular	high	0	1	1	0	1	0	0	0	0	0	1
52	50-59	25.950001	25-29.9	0	0	no	0	0	0	0	0	0	6	<10	0	stable	regular	high	0	1	1	0	1	0	0	0	0	0	4
49	41-49	20.52	18-24.9	0	0	no	1	1	0	1	0	0	28	22+	0	stable	non-regular	high	0	1	1	0	0	0	0	1	0	0	1
48	41-49	27.17	25-29.9	1	1	yes	1	1	1	0	0	0	22	22+	1+	stable	regular	high	1	1	1	2	1	0	1	1	0	0	1
60	60+	22.41	18-24.9	0	0	no	2	1	1	1	0	0	28	22+	0	stable	non-regular	high	0	1	1	0	0	0	0	0	1	0	1
70	60+	20.379999	18-24.9	0	0	no	2	1	0	1	1	0	16	11-16	0	stable	regular	high	0	1	1	0	1	0	0	0	1	0	3
44	41-49	23.389999	18-24.9	0	0	yes	0	0	0	0	0	0	29	22+	0	stable	regular	high	0	1	1	2	1	0	1	0	0	0	1
51	50-59	24.09	18-24.9	0	0	no	0	0	0	0	0	0	3	<10	0	stable	non-regular	high	0	1	1	0	0	0	0	0	0	0	4
22	<40	23.299999	18-24.9	0	0	no	0	0	0	0	0	0	29	22+	0	stable	regular	high	0	1	1	0	1	0	0	0	0	0	1
51	50-59	36.580002	30+	5	2+	no	2	1	1	1	0	0	16	11-16	1+	non-stable	non-regular	low	1	2	0	0	0	0	0	0	1	0	3
31	<40	23.15	18-24.9	0	0	no	0	0	0	0	0	0	24	22+	0	non-stable	non-regular	low	0	2	0	0	0	0	0	0	0	0	1
72	60+	26.08	25-29.9	2	2+	former	0	0	0	0	0	0	19	17-21	1+	stable	non-regular	high	1	1	1	1	0	1	0	0	0	0	2
35	<40	24.059999	18-24.9	0	0	no	0	0	0	0	0	0	29	22+	0	non-stable	non-regular	low	0	2	0	0	0	0	0	0	0	0	1
36	<40	24.299999	18-24.9	0	0	no	0	0	0	0	0	0	24	22+	0	stable	non-regular	high	0	1	1	0	0	0	0	0	0	0	1
23	<40	23.15	18-24.9	0	0	yes	0	0	0	0	0	0	30	22+	0	non-stable	non-regular	high	0	1	0	2	0	0	1	0	0	0	1
55	50-59	25.91	25-29.9	0	0	no	1	1	0	1	0	0	27	22+	0	stable	regular	high	0	1	1	0	1	0	0	1	0	0	1
62	60+	25.950001	25-29.9	0	0	no	0	0	0	0	0	0	29	22+	0	stable	regular	high	0	1	1	0	1	0	0	0	0	0	1
51	50-59	25.469999	25-29.9	0	0	no	1	1	0	1	0	0	29	22+	0	stable	regular	high	0	1	1	0	1	0	0	1	0	0	1
54	50-59	24.52	18-24.9	0	0	former	0	0	0	0	0	0	15	11-16	0	stable	regular	high	0	1	1	1	1	1	0	0	0	0	3
47	41-49	24.799999	18-24.9	0	0	yes	0	0	0	0	0	0	29	22+	0	stable	regular	high	0	1	1	2	1	0	1	0	0	0	1
32	<40	25.950001	25-29.9	0	0	yes	0	0	0	0	0	0	23	22+	0	non-stable	non-regular	low	0	2	0	2	0	0	1	0	0	0	1
51	50-59	28.389999	25-29.9	1	1	no	0	0	0	0	0	0	2	<10	1+	stable	regular	high	1	1	1	0	1	0	0	0	0	0	4
61	60+	24	18-24.9	1	1	former	0	0	0	0	0	0	25	22+	1+	stable	regular	high	1	1	1	1	1	1	0	0	0	0	1
34	<40	23.700001	18-24.9	0	0	no	0	0	0	0	0	0	24	22+	0	non-stable	non-regular	low	0	2	0	0	0	0	0	0	0	0	1
57	50-59	21.530001	18-24.9	0	0	no	0	0	0	0	0	0	18	17-21	0	stable	regular	high	0	1	1	0	1	0	0	0	0	0	2
19	<40	21.309999	18-24.9	0	0	no	0	0	0	0	0	0	29	22+	0	stable	non-regular	high	0	1	1	0	0	0	0	0	0	0	1
27	<40	29.049999	25-29.9	0	0	yes	0	0	0	0	0	0	8	<10	0	stable	regular	high	0	1	1	2	1	0	1	0	0	0	4
68	60+	23.879999	18-24.9	0	0	no	0	0	0	0	0	0	5	<10	0	stable	regular	high	0	1	1	0	1	0	0	0	0	0	4
64	60+	26.17	25-29.9	0	0	no	0	0	0	0	0	0	1	<10	0	stable	regular	high	0	1	1	0	1	0	0	0	0	0	4
53	50-59	23.940001	18-24.9	0	0	no	2	1	1	1	0	0	17	17-21	0	stable	regular	high	0	1	1	0	1	0	0	0	1	0	2
66	60+	31.139999	30+	2	2+	no	0	0	0	0	0	0	4	<10	1+	stable	regular	high	1	1	1	0	1	0	0	0	0	0	4
49	41-49	25.25	25-29.9	0	0	no	0	0	0	0	0	0	12	11-16	0	non-stable	non-regular	low	0	2	0	0	0	0	0	0	0	0	3
62	60+	28.09	25-29.9	1	1	no	0	0	0	0	0	0	11	11-16	1+	stable	regular	high	1	1	1	0	1	0	0	0	0	0	3
38	<40	28.51	25-29.9	0	0	no	2	1	0	1	1	0	18	17-21	0	stable	non-regular	high	0	1	1	0	0	0	0	0	1	0	2
26	<40	22.719999	18-24.9	0	0	no	0	0	0	0	0	0	14	11-16	0	stable	non-regular	high	0	1	1	0	0	0	0	0	0	0	3
50	50-59	27.76	25-29.9	0	0	no	0	0	0	0	0	0	24	22+	0	stable	non-regular	high	0	1	1	0	0	0	0	0	0	0	1
22	<40	23.889999	18-24.9	0	0	yes	0	0	0	0	0	0	30	22+	0	stable	regular	high	0	1	1	2	1	0	1	0	0	0	1
39	<40	22.09	18-24.9	0	0	no	0	0	0	0	0	0	26	22+	0	non-stable	non-regular	low	0	2	0	0	0	0	0	0	0	0	1
45	41-49	25	25-29.9	4	2+	no	0	0	0	0	0	0	1	<10	1+	stable	non-regular	high	1	1	1	0	0	0	0	0	0	0	4
53	50-59	21.879999	18-24.9	1	1	no	2	1	1	0	1	0	18	17-21	1+	stable	non-regular	high	1	1	1	0	0	0	0	0	1	0	2
24	<40	26.120001	25-29.9	0	0	no	0	0	0	0	0	0	24	22+	0	stable	regular	high	0	1	1	0	1	0	0	0	0	0	1
57	50-59	24.219999	18-24.9	0	0	yes	0	0	0	0	0	0	14	11-16	0	stable	non-regular	high	0	1	1	2	0	0	1	0	0	0	3
58	50-59	30.120001	30+	1	1	former	2	1	1	1	0	0	7	<10	1+	stable	regular	high	1	1	1	1	1	1	0	0	1	0	4
44	41-49	27.469999	25-29.9	0	0	yes	0	0	0	0	0	0	28	22+	0	stable	regular	high	0	1	1	2	1	0	1	0	0	0	1
65	60+	24.24	18-24.9	0	0	yes	0	0	0	0	0	0	7	<10	0	stable	regular	high	0	1	1	2	1	0	1	0	0	0	4
56	50-59	29.959999	25-29.9	1	1	yes	0	0	0	0	0	0	1	<10	1+	stable	regular	high	1	1	1	2	1	0	1	0	0	0	4
18	<40	20.51	18-24.9	0	0	no	0	0	0	0	0	0	10	<10	0	non-stable	non-regular	low	0	2	0	0	0	0	0	0	0	0	4
59	50-59	26.299999	25-29.9	0	0	no	1	1	1	0	0	0	29	22+	0	stable	non-regular	high	0	1	1	0	0	0	0	1	0	0	1
75	60+	30.08	30+	4	2+	no	0	0	0	0	0	0	17	17-21	1+	stable	regular	high	1	1	1	0	1	0	0	0	0	0	2
65	60+	25.99	25-29.9	0	0	former	0	0	0	0	0	0	11	11-16	0	stable	regular	high	0	1	1	1	1	1	0	0	0	0	3
66	60+	31.77	30+	4	2+	former	2	1	1	1	0	1	5	<10	1+	stable	non-regular	high	1	1	1	1	0	1	0	0	1	0	4
65	60+	24.57	18-24.9	0	0	former	0	0	0	0	0	0	29	22+	0	stable	regular	high	0	1	1	1	1	1	0	0	0	0	1
29	<40	25.879999	25-29.9	0	0	yes	0	0	0	0	0	0	15	11-16	0	non-stable	non-regular	high	0	1	0	2	0	0	1	0	0	0	3
25	<40	22.98	18-24.9	0	0	no	1	1	0	1	0	0	14	11-16	0	stable	non-regular	high	0	1	1	0	0	0	0	1	0	0	3
30	<40	24.690001	18-24.9	0	0	no	1	1	0	1	0	0	7	<10	0	stable	regular	high	0	1	1	0	1	0	0	1	0	0	4
52	50-59	23.290001	18-24.9	0	0	yes	0	0	0	0	0	0	1	<10	0	stable	regular	high	0	1	1	2	1	0	1	0	0	0	4
52	50-59	24.16	18-24.9	0	0	no	0	0	0	0	0	0	22	22+	0	non-stable	non-regular	low	0	2	0	0	0	0	0	0	0	0	1
58	50-59	26.639999	25-29.9	0	0	former	0	0	0	0	0	0	25	22+	0	stable	regular	high	0	1	1	1	1	1	0	0	0	0	1
48	41-49	24.719999	18-24.9	0	0	no	0	0	0	0	0	0	15	11-16	0	stable	non-regular	high	0	1	1	0	0	0	0	0	0	0	3
65	60+	22.49	18-24.9	0	0	yes	0	0	0	0	0	0	1	<10	0	stable	regular	high	0	1	1	2	1	0	1	0	0	0	4
63	60+	30.860001	30+	0	0	no	0	0	0	0	0	0	1	<10	0	stable	regular	high	0	1	1	0	1	0	0	0	0	0	4
78	60+	27.43	25-29.9	0	0	former	0	0	0	0	0	0	5	<10	0	stable	regular	high	0	1	1	1	1	1	0	0	0	0	4
51	50-59	31.49	30+	3	2+	former	1	1	0	1	0	0	20	17-21	1+	stable	non-regular	high	1	1	1	1	0	1	0	1	0	0	2
57	50-59	23.66	18-24.9	0	0	yes	1	1	1	0	0	0	26	22+	0	non-stable	non-regular	low	0	2	0	2	0	0	1	1	0	0	1
43	41-49	31.049999	30+	3	2+	former	1	1	0	0	1	0	11	11-16	1+	non-stable	non-regular	low	1	2	0	1	0	1	0	1	0	0	3
68	60+	22.530001	18-24.9	0	0	no	0	0	0	0	0	0	19	17-21	0	non-stable	non-regular	low	0	2	0	0	0	0	0	0	0	0	2
47	41-49	22.09	18-24.9	0	0	former	0	0	0	0	0	0	29	22+	0	stable	regular	high	0	1	1	1	1	1	0	0	0	0	1
62	60+	25.780001	25-29.9	2	2+	former	0	0	0	0	0	0	1	<10	1+	stable	regular	high	1	1	1	1	1	1	0	0	0	0	4
71	60+	29.67	25-29.9	0	0	former	2	1	1	1	0	0	19	17-21	0	non-stable	non-regular	high	0	1	0	1	0	1	0	0	1	0	2
66	60+	22.99	18-24.9	0	0	former	0	0	0	0	0	0	26	22+	0	stable	regular	high	0	1	1	1	1	1	0	0	0	0	1
66	60+	23.809999	18-24.9	0	0	no	0	0	0	0	0	0	19	17-21	0	stable	regular	high	0	1	1	0	1	0	0	0	0	0	2
49	41-49	23.299999	18-24.9	2	2+	former	0	0	0	0	0	0	11	11-16	1+	non-stable	non-regular	high	1	1	0	1	0	1	0	0	0	0	3
20	<40	21.049999	18-24.9	0	0	no	0	0	0	0	0	0	15	11-16	0	stable	non-regular	high	0	1	1	0	0	0	0	0	0	0	3
59	50-59	29.02	25-29.9	0	0	former	0	0	0	0	0	0	2	<10	0	non-stable	non-regular	high	0	1	0	1	0	1	0	0	0	0	4
43	41-49	24.77	18-24.9	0	0	yes	0	0	0	0	0	0	7	<10	0	stable	regular	high	0	1	1	2	1	0	1	0	0	0	4
25	<40	26.299999	25-29.9	0	0	no	0	0	0	0	0	0	8	<10	0	non-stable	non-regular	low	0	2	0	0	0	0	0	0	0	0	4
34	<40	23.459999	18-24.9	0	0	former	0	0	0	0	0	0	30	22+	0	stable	non-regular	high	0	1	1	1	0	1	0	0	0	0	1
57	50-59	24.219999	18-24.9	1	1	former	0	0	0	0	0	0	27	22+	1+	non-stable	non-regular	low	1	2	0	1	0	1	0	0	0	0	1
40	41-49	30.110001	30+	0	0	yes	0	0	0	0	0	0	24	22+	0	stable	regular	high	0	1	1	2	1	0	1	0	0	0	1
77	60+	25.73	25-29.9	0	0	former	0	0	0	0	0	0	9	<10	0	stable	regular	high	0	1	1	1	1	1	0	0	0	0	4
77	60+	26.200001	25-29.9	2	2+	former	2	1	1	1	0	1	1	<10	1+	stable	regular	high	1	1	1	1	1	1	0	0	1	0	4
35	<40	31.889999	30+	0	0	yes	0	0	0	0	0	0	15	11-16	0	stable	regular	high	0	1	1	2	1	0	1	0	0	0	3
32	<40	22.34	18-24.9	0	0	no	0	0	0	0	0	0	6	<10	0	stable	regular	high	0	1	1	0	1	0	0	0	0	0	4
40	41-49	25.950001	25-29.9	0	0	no	0	0	0	0	0	0	4	<10	0	stable	regular	high	0	1	1	0	1	0	0	0	0	0	4
36	<40	23.360001	18-24.9	0	0	yes	0	0	0	0	0	0	1	<10	0	stable	regular	high	0	1	1	2	1	0	1	0	0	0	4
66	60+	27.99	25-29.9	4	2+	former	1	1	1	0	0	0	18	17-21	1+	stable	regular	high	1	1	1	1	1	1	0	1	0	0	2
57	50-59	23.530001	18-24.9	0	0	yes	0	0	0	0	0	0	25	22+	0	stable	regular	high	0	1	1	2	1	0	1	0	0	0	1
49	41-49	26.33	25-29.9	0	0	former	1	1	0	1	0	0	27	22+	0	stable	regular	high	0	1	1	1	1	1	0	1	0	0	1
40	41-49	25.25	25-29.9	0	0	former	0	0	0	0	0	0	15	11-16	0	stable	regular	high	0	1	1	1	1	1	0	0	0	0	3
61	60+	28.34	25-29.9	0	0	former	1	1	0	1	0	0	23	22+	0	non-stable	non-regular	low	0	2	0	1	0	1	0	1	0	0	1
38	<40	24.559999	18-24.9	0	0	no	0	0	0	0	0	0	2	<10	0	stable	non-regular	high	0	1	1	0	0	0	0	0	0	0	4
50	50-59	27.139999	25-29.9	0	0	former	0	0	0	0	0	0	25	22+	0	stable	regular	high	0	1	1	1	1	1	0	0	0	0	1
46	41-49	29.299999	25-29.9	0	0	no	0	0	0	0	0	0	6	<10	0	non-stable	non-regular	high	0	1	0	0	0	0	0	0	0	0	4
28	<40	22.879999	18-24.9	0	0	former	0	0	0	0	0	0	28	22+	0	stable	regular	high	0	1	1	1	1	1	0	0	0	0	1
18	<40	22.16	18-24.9	0	0	no	0	0	0	0	0	0	27	22+	0	stable	non-regular	high	0	1	1	0	0	0	0	0	0	0	1
56	50-59	22.26	18-24.9	0	0	no	2	1	1	0	1	0	2	<10	0	stable	non-regular	high	0	1	1	0	0	0	0	0	1	0	4
50	50-59	26.23	25-29.9	0	0	no	0	0	0	0	0	0	25	22+	0	stable	regular	high	0	1	1	0	1	0	0	0	0	0	1
48	41-49	24.620001	18-24.9	0	0	former	0	0	0	0	0	0	23	22+	0	stable	regular	high	0	1	1	1	1	1	0	0	0	0	1
33	<40	23.629999	18-24.9	0	0	yes	1	1	0	1	0	0	23	22+	0	stable	non-regular	high	0	1	1	2	0	0	1	1	0	0	1
45	41-49	27.719999	25-29.9	0	0	yes	0	0	0	0	0	0	26	22+	0	non-stable	non-regular	low	0	2	0	2	0	0	1	0	0	0	1
64	60+	27.059999	25-29.9	3	2+	former	1	1	0	1	0	0	1	<10	1+	stable	non-regular	high	1	1	1	1	0	1	0	1	0	0	4
31	<40	25.48	25-29.9	0	0	former	0	0	0	0	0	0	4	<10	0	stable	non-regular	high	0	1	1	1	0	1	0	0	0	0	4
43	41-49	25	25-29.9	0	0	no	0	0	0	0	0	0	20	17-21	0	stable	regular	high	0	1	1	0	1	0	0	0	0	0	2
62	60+	39.07	30+	1	1	no	0	0	0	0	0	0	5	<10	1+	stable	regular	high	1	1	1	0	1	0	0	0	0	0	4
50	50-59	29.4	25-29.9	0	0	no	0	0	0	0	0	0	23	22+	0	non-stable	non-regular	high	0	1	0	0	0	0	0	0	0	0	1
33	<40	21.879999	18-24.9	0	0	yes	0	0	0	0	0	0	8	<10	0	stable	regular	high	0	1	1	2	1	0	1	0	0	0	4
50	50-59	29.41	25-29.9	0	0	no	0	0	0	0	0	0	26	22+	0	stable	regular	high	0	1	1	0	1	0	0	0	0	0	1
24	<40	26.85	25-29.9	0	0	former	0	0	0	0	0	0	3	<10	0	non-stable	non-regular	low	0	2	0	1	0	1	0	0	0	0	4
29	<40	19.15	18-24.9	0	0	former	0	0	0	0	0	0	3	<10	0	stable	regular	high	0	1	1	1	1	1	0	0	0	0	4
59	50-59	29.01	25-29.9	1	1	former	1	1	0	1	0	0	23	22+	1+	non-stable	non-regular	low	1	2	0	1	0	1	0	1	0	0	1
24	<40	25.24	25-29.9	0	0	no	0	0	0	0	0	0	20	17-21	0	stable	non-regular	high	0	1	1	0	0	0	0	0	0	0	2
57	50-59	25.950001	25-29.9	3	2+	former	0	0	0	0	0	0	4	<10	1+	stable	non-regular	high	1	1	1	1	0	1	0	0	0	0	4
38	<40	28.93	25-29.9	0	0	former	0	0	0	0	0	0	27	22+	0	stable	regular	high	0	1	1	1	1	1	0	0	0	0	1
25	<40	27.040001	25-29.9	0	0	yes	0	0	0	0	0	0	3	<10	0	non-stable	non-regular	low	0	2	0	2	0	0	1	0	0	0	4
77	60+	21.360001	18-24.9	1	1	no	0	0	0	0	0	0	1	<10	1+	non-stable	non-regular	high	1	1	0	0	0	0	0	0	0	0	4
41	41-49	29.049999	25-29.9	0	0	former	0	0	0	0	0	0	22	22+	0	non-stable	non-regular	low	0	2	0	1	0	1	0	0	0	0	1
39	<40	27.76	25-29.9	0	0	yes	1	1	0	1	0	0	15	11-16	0	non-stable	non-regular	low	0	2	0	2	0	0	1	1	0	0	3
38	<40	23.15	18-24.9	0	0	former	1	1	1	0	0	0	6	<10	0	non-stable	non-regular	low	0	2	0	1	0	1	0	1	0	0	4
65	60+	24.629999	18-24.9	0	0	former	0	0	0	0	0	0	28	22+	0	stable	regular	high	0	1	1	1	1	1	0	0	0	0	1
44	41-49	23.59	18-24.9	0	0	yes	0	0	0	0	0	0	29	22+	0	non-stable	non-regular	low	0	2	0	2	0	0	1	0	0	0	1
56	50-59	26.299999	25-29.9	0	0	no	0	0	0	0	0	0	20	17-21	0	stable	regular	high	0	1	1	0	1	0	0	0	0	0	2
38	<40	28.41	25-29.9	0	0	former	0	0	0	0	0	0	5	<10	0	non-stable	non-regular	low	0	2	0	1	0	1	0	0	0	0	4
52	50-59	32.41	30+	0	0	former	0	0	0	0	0	0	22	22+	0	stable	regular	high	0	1	1	1	1	1	0	0	0	0	1
24	<40	29.01	25-29.9	0	0	no	1	1	1	0	0	0	9	<10	0	stable	non-regular	high	0	1	1	0	0	0	0	1	0	0	4
63	60+	32.529999	30+	1	1	yes	0	0	0	0	0	0	4	<10	1+	non-stable	non-regular	low	1	2	0	2	0	0	1	0	0	0	4
33	<40	23.15	18-24.9	0	0	yes	0	0	0	0	0	0	22	22+	0	stable	regular	high	0	1	1	2	1	0	1	0	0	0	1
69	60+	24.73	18-24.9	2	2+	yes	0	0	0	0	0	0	7	<10	1+	non-stable	non-regular	high	1	1	0	2	0	0	1	0	0	0	4
55	50-59	29.07	25-29.9	0	0	former	0	0	0	0	0	0	30	22+	0	stable	regular	high	0	1	1	1	1	1	0	0	0	0	1
40	41-49	28.67	25-29.9	0	0	yes	0	0	0	0	0	0	28	22+	0	stable	regular	high	0	1	1	2	1	0	1	0	0	0	1
55	50-59	23.84	18-24.9	0	0	former	1	1	0	0	1	0	26	22+	0	non-stable	non-regular	low	0	2	0	1	0	1	0	1	0	0	1
38	<40	25.459999	25-29.9	0	0	no	0	0	0	0	0	0	6	<10	0	non-stable	non-regular	low	0	2	0	0	0	0	0	0	0	0	4
49	41-49	25.85	25-29.9	0	0	former	1	1	0	1	0	0	29	22+	0	stable	regular	high	0	1	1	1	1	1	0	1	0	0	1
64	60+	25	25-29.9	0	0	no	0	0	0	0	0	0	10	<10	0	non-stable	non-regular	low	0	2	0	0	0	0	0	0	0	0	4
32	<40	23.290001	18-24.9	0	0	no	0	0	0	0	0	0	30	22+	0	stable	regular	high	0	1	1	0	1	0	0	0	0	0	1
43	41-49	21.049999	18-24.9	1	1	no	0	0	0	0	0	0	2	<10	1+	stable	regular	high	1	1	1	0	1	0	0	0	0	0	4
42	41-49	22.1	18-24.9	0	0	yes	0	0	0	0	0	0	15	11-16	0	stable	regular	high	0	1	1	2	1	0	1	0	0	0	3
22	<40	21.049999	18-24.9	0	0	former	0	0	0	0	0	0	30	22+	0	non-stable	non-regular	low	0	2	0	1	0	1	0	0	0	0	1
44	41-49	26.73	25-29.9	0	0	former	0	0	0	0	0	0	6	<10	0	non-stable	non-regular	high	0	1	0	1	0	1	0	0	0	0	4
41	41-49	25.83	25-29.9	0	0	no	0	0	0	0	0	0	15	11-16	0	non-stable	non-regular	low	0	2	0	0	0	0	0	0	0	0	3
36	<40	50.560001	30+	0	0	former	1	1	0	1	0	0	25	22+	0	stable	regular	high	0	1	1	1	1	1	0	1	0	0	1
58	50-59	33.799999	30+	0	0	yes	0	0	0	0	0	0	27	22+	0	non-stable	non-regular	low	0	2	0	2	0	0	1	0	0	0	1
30	<40	17.360001	18-24.9	0	0	yes	0	0	0	0	0	0	28	22+	0	stable	regular	high	0	1	1	2	1	0	1	0	0	0	1
54	50-59	27.700001	25-29.9	0	0	former	1	1	0	1	0	0	23	22+	0	stable	regular	high	0	1	1	1	1	1	0	1	0	0	1
36	<40	22.549999	18-24.9	0	0	former	0	0	0	0	0	0	22	22+	0	stable	regular	high	0	1	1	1	1	1	0	0	0	0	1
24	<40	22.09	18-24.9	0	0	no	0	0	0	0	0	0	4	<10	0	stable	non-regular	high	0	1	1	0	0	0	0	0	0	0	4
42	41-49	21.459999	18-24.9	0	0	yes	0	0	0	0	0	0	24	22+	0	stable	regular	high	0	1	1	2	1	0	1	0	0	0	1
56	50-59	22.84	18-24.9	2	2+	former	1	1	1	0	0	0	8	<10	1+	stable	non-regular	high	1	1	1	1	0	1	0	1	0	0	4
42	41-49	25.059999	25-29.9	0	0	no	0	0	0	0	0	0	14	11-16	0	non-stable	non-regular	low	0	2	0	0	0	0	0	0	0	0	3
43	41-49	27.450001	25-29.9	0	0	no	0	0	0	0	0	0	14	11-16	0	stable	regular	high	0	1	1	0	1	0	0	0	0	0	3
39	<40	23.360001	18-24.9	0	0	no	0	0	0	0	0	0	22	22+	0	non-stable	non-regular	low	0	2	0	0	0	0	0	0	0	0	1
57	50-59	25.25	25-29.9	0	0	yes	0	0	0	0	0	0	26	22+	0	non-stable	non-regular	high	0	1	0	2	0	0	1	0	0	0	1
56	50-59	28.219999	25-29.9	3	2+	former	3	1	1	1	1	0	9	<10	1+	stable	regular	high	1	1	1	1	1	1	0	0	0	1	4
60	60+	22.530001	18-24.9	0	0	former	1	1	0	1	0	0	19	17-21	0	non-stable	non-regular	low	0	2	0	1	0	1	0	1	0	0	2
46	41-49	25.82	25-29.9	0	0	former	3	1	1	1	1	0	16	11-16	0	stable	non-regular	high	0	1	1	1	0	1	0	0	0	1	3
48	41-49	26.879999	25-29.9	0	0	no	0	0	0	0	0	0	11	11-16	0	stable	non-regular	high	0	1	1	0	0	0	0	0	0	0	3
54	50-59	21.969999	18-24.9	1	1	no	1	1	0	1	0	0	20	17-21	1+	non-stable	non-regular	high	1	1	0	0	0	0	0	1	0	0	2
52	50-59	24.540001	18-24.9	0	0	no	0	0	0	0	0	0	6	<10	0	stable	regular	high	0	1	1	0	1	0	0	0	0	0	4
21	<40	23.120001	18-24.9	0	0	yes	0	0	0	0	0	0	22	22+	0	stable	non-regular	high	0	1	1	2	0	0	1	0	0	0	1
23	<40	25.799999	25-29.9	0	0	no	0	0	0	0	0	0	29	22+	0	stable	regular	high	0	1	1	0	1	0	0	0	0	0	1
24	<40	20	18-24.9	0	0	no	0	0	0	0	0	0	5	<10	0	stable	non-regular	high	0	1	1	0	0	0	0	0	0	0	4
53	50-59	32.889999	30+	0	0	former	0	0	0	0	0	0	19	17-21	0	stable	regular	high	0	1	1	1	1	1	0	0	0	0	2
31	<40	24.780001	18-24.9	0	0	no	0	0	0	0	0	1	22	22+	0	stable	regular	high	0	1	1	0	1	0	0	0	0	0	1
59	50-59	25.059999	25-29.9	0	0	former	0	0	0	0	0	0	22	22+	0	non-stable	non-regular	low	0	2	0	1	0	1	0	0	0	0	1
30	<40	19.450001	18-24.9	0	0	no	0	0	0	0	0	0	13	11-16	0	stable	regular	high	0	1	1	0	1	0	0	0	0	0	3
57	50-59	24.610001	18-24.9	0	0	former	0	0	0	0	0	0	29	22+	0	stable	regular	high	0	1	1	1	1	1	0	0	0	0	1
63	60+	21.049999	18-24.9	0	0	former	0	0	0	0	0	0	1	<10	0	stable	regular	high	0	1	1	1	1	1	0	0	0	0	4
30	<40	23.389999	18-24.9	0	0	yes	0	0	0	0	0	0	22	22+	0	stable	regular	high	0	1	1	2	1	0	1	0	0	0	1
56	50-59	26.299999	25-29.9	0	0	yes	0	0	0	0	0	0	30	22+	0	non-stable	non-regular	low	0	2	0	2	0	0	1	0	0	0	1
72	60+	22.59	18-24.9	0	0	no	1	1	0	1	0	0	17	17-21	0	non-stable	non-regular	low	0	2	0	0	0	0	0	1	0	0	2
61	60+	24.49	18-24.9	1	1	yes	0	0	0	0	0	0	24	22+	1+	stable	regular	high	1	1	1	2	1	0	1	0	0	0	1
54	50-59	33.299999	30+	1	1	no	2	1	0	1	1	0	24	22+	1+	non-stable	non-regular	low	1	2	0	0	0	0	0	0	1	0	1
33	<40	24.379999	18-24.9	0	0	yes	0	0	0	0	0	0	0	<10	0	stable	regular	high	0	1	1	2	1	0	1	0	0	0	4
40	41-49	24.219999	18-24.9	0	0	no	0	0	0	0	0	0	24	22+	0	stable	regular	high	0	1	1	0	1	0	0	0	0	0	1
56	50-59	27.43	25-29.9	0	0	former	0	0	0	0	0	0	24	22+	0	stable	regular	high	0	1	1	1	1	1	0	0	0	0	1
42	41-49	28.09	25-29.9	0	0	no	1	1	0	0	1	0	28	22+	0	stable	regular	high	0	1	1	0	1	0	0	1	0	0	1
58	50-59	28.73	25-29.9	3	2+	former	1	1	0	1	0	0	7	<10	1+	stable	non-regular	high	1	1	1	1	0	1	0	1	0	0	4
24	<40	23.370001	18-24.9	0	0	no	0	0	0	0	0	0	25	22+	0	stable	regular	high	0	1	1	0	1	0	0	0	0	0	1
40	41-49	24.34	18-24.9	0	0	yes	1	1	0	1	0	0	29	22+	0	stable	regular	high	0	1	1	2	1	0	1	1	0	0	1
56	50-59	28.08	25-29.9	1	1	no	1	1	0	1	0	0	11	11-16	1+	stable	non-regular	high	1	1	1	0	0	0	0	1	0	0	3
41	41-49	27.17	25-29.9	0	0	no	0	0	0	0	0	0	28	22+	0	stable	regular	high	0	1	1	0	1	0	0	0	0	0	1
27	<40	23.24	18-24.9	0	0	no	0	0	0	0	0	0	7	<10	0	non-stable	non-regular	high	0	1	0	0	0	0	0	0	0	0	4
53	50-59	27.73	25-29.9	0	0	former	0	0	0	0	0	0	20	17-21	0	stable	regular	high	0	1	1	1	1	1	0	0	0	0	2
64	60+	28.700001	25-29.9	1	1	no	0	0	0	0	0	0	2	<10	1+	stable	non-regular	high	1	1	1	0	0	0	0	0	0	0	4
66	60+	25.690001	25-29.9	1	1	former	0	0	0	0	0	0	28	22+	1+	stable	regular	high	1	1	1	1	1	1	0	0	0	0	1
59	50-59	22.530001	18-24.9	0	0	no	0	0	0	0	0	0	5	<10	0	stable	regular	high	0	1	1	0	1	0	0	0	0	0	4
44	41-49	30.15	30+	0	0	no	0	0	0	0	0	0	19	17-21	0	stable	non-regular	high	0	1	1	0	0	0	0	0	0	0	2
46	41-49	22.280001	18-24.9	0	0	no	1	1	0	1	0	0	16	11-16	0	stable	regular	high	0	1	1	0	1	0	0	1	0	0	3
27	<40	24.49	18-24.9	0	0	yes	0	0	0	0	0	0	26	22+	0	stable	non-regular	high	0	1	1	2	0	0	1	0	0	0	1
59	50-59	37.52	30+	1	1	no	1	1	0	0	1	0	6	<10	1+	stable	regular	high	1	1	1	0	1	0	0	1	0	0	4
51	50-59	24.299999	18-24.9	1	1	yes	0	0	0	0	0	0	29	22+	1+	stable	non-regular	high	1	1	1	2	0	0	1	0	0	0	1
38	<40	23.040001	18-24.9	0	0	no	0	0	0	0	0	0	27	22+	0	stable	regular	high	0	1	1	0	1	0	0	0	0	0	1
56	50-59	27.780001	25-29.9	0	0	yes	1	1	0	1	0	0	11	11-16	0	stable	non-regular	high	0	1	1	2	0	0	1	1	0	0	3
53	50-59	24.780001	18-24.9	1	1	former	0	0	0	0	0	0	19	17-21	1+	stable	regular	high	1	1	1	1	1	1	0	0	0	0	2
45	41-49	25.309999	25-29.9	0	0	no	1	1	0	1	0	0	18	17-21	0	non-stable	non-regular	low	0	2	0	0	0	0	0	1	0	0	2
49	41-49	29.700001	25-29.9	0	0	no	0	0	0	0	0	0	30	22+	0	non-stable	non-regular	high	0	1	0	0	0	0	0	0	0	0	1
67	60+	26.23	25-29.9	0	0	yes	0	0	0	0	0	0	22	22+	0	stable	regular	high	0	1	1	2	1	0	1	0	0	0	1
36	<40	23.389999	18-24.9	0	0	yes	0	0	0	0	0	0	27	22+	0	stable	non-regular	high	0	1	1	2	0	0	1	0	0	0	1
45	41-49	21.84	18-24.9	0	0	no	0	0	0	0	0	0	12	11-16	0	stable	regular	high	0	1	1	0	1	0	0	0	0	0	3
51	50-59	21.459999	18-24.9	0	0	no	0	0	0	0	0	0	23	22+	0	stable	regular	high	0	1	1	0	1	0	0	0	0	0	1
39	<40	23.16	18-24.9	0	0	yes	1	1	0	1	0	0	27	22+	0	stable	regular	high	0	1	1	2	1	0	1	1	0	0	1
30	<40	23.15	18-24.9	0	0	no	0	0	0	0	0	0	30	22+	0	stable	regular	high	0	1	1	0	1	0	0	0	0	0	1
59	50-59	22.76	18-24.9	0	0	no	0	0	0	0	0	0	20	17-21	0	non-stable	non-regular	low	0	2	0	0	0	0	0	0	0	0	2
24	<40	21.91	18-24.9	0	0	no	0	0	0	0	0	0	2	<10	0	stable	regular	high	0	1	1	0	1	0	0	0	0	0	4
62	60+	28.08	25-29.9	1	1	no	0	0	0	0	0	0	6	<10	1+	stable	regular	high	1	1	1	0	1	0	0	0	0	0	4
58	50-59	25.93	25-29.9	0	0	no	0	0	0	0	0	0	29	22+	0	non-stable	non-regular	low	0	2	0	0	0	0	0	0	0	0	1
49	41-49	26.120001	25-29.9	0	0	former	1	1	0	0	1	0	14	11-16	0	non-stable	non-regular	low	0	2	0	1	0	1	0	1	0	0	3
50	50-59	22.719999	18-24.9	3	2+	no	0	0	0	0	0	0	7	<10	1+	non-stable	non-regular	high	1	1	0	0	0	0	0	0	0	0	4
47	41-49	25.73	25-29.9	0	0	no	0	0	0	0	0	0	20	17-21	0	non-stable	non-regular	low	0	2	0	0	0	0	0	0	0	0	2
0	<40	31.17	30+	0	0	former	0	0	0	0	0	0	1	<10	0	stable	regular	high	0	1	1	1	1	1	0	0	0	0	4
33	<40	25.26	25-29.9	0	0	yes	1	1	0	1	0	0	23	22+	0	stable	regular	high	0	1	1	2	1	0	1	1	0	0	1
40	41-49	23.5	18-24.9	0	0	yes	0	0	0	0	0	0	18	17-21	0	stable	regular	high	0	1	1	2	1	0	1	0	0	0	2
45	41-49	23.15	18-24.9	0	0	no	0	0	0	0	0	0	6	<10	0	stable	regular	high	0	1	1	0	1	0	0	0	0	0	4
50	50-59	26.809999	25-29.9	0	0	former	0	0	0	0	0	0	7	<10	0	non-stable	non-regular	high	0	1	0	1	0	1	0	0	0	0	4
76	60+	25.219999	25-29.9	0	0	no	0	0	0	0	0	0	16	11-16	0	stable	regular	high	0	1	1	0	1	0	0	0	0	0	3
27	<40	20.83	18-24.9	0	0	no	0	0	0	0	0	0	20	17-21	0	non-stable	non-regular	low	0	2	0	0	0	0	0	0	0	0	2
40	41-49	24.49	18-24.9	0	0	no	0	0	0	0	0	0	18	17-21	0	stable	regular	high	0	1	1	0	1	0	0	0	0	0	2
39	<40	22.09	18-24.9	0	0	former	1	1	0	1	0	0	8	<10	0	stable	non-regular	high	0	1	1	1	0	1	0	1	0	0	4
48	41-49	25.879999	25-29.9	0	0	no	0	0	0	0	0	0	22	22+	0	stable	regular	high	0	1	1	0	1	0	0	0	0	0	1
42	41-49	22.719999	18-24.9	0	0	no	1	1	0	1	0	0	19	17-21	0	non-stable	non-regular	low	0	2	0	0	0	0	0	1	0	0	2
72	60+	23.889999	18-24.9	2	2+	no	0	0	0	0	0	0	29	22+	1+	non-stable	non-regular	low	1	2	0	0	0	0	0	0	0	0	1
60	60+	27.85	25-29.9	1	1	yes	2	1	0	1	1	0	1	<10	1+	stable	non-regular	high	1	1	1	2	0	0	1	0	1	0	4
30	<40	22.719999	18-24.9	2	2+	no	0	0	0	0	0	0	25	22+	1+	stable	non-regular	high	1	1	1	0	0	0	0	0	0	0	1
30	<40	25.85	25-29.9	0	0	no	1	1	0	1	0	0	7	<10	0	stable	regular	high	0	1	1	0	1	0	0	1	0	0	4
69	60+	24.309999	18-24.9	0	0	former	1	1	0	1	0	0	23	22+	0	stable	regular	high	0	1	1	1	1	1	0	1	0	0	1
46	41-49	24.77	18-24.9	1	1	former	0	0	0	0	0	0	29	22+	1+	stable	regular	high	1	1	1	1	1	1	0	0	0	0	1
20	<40	27.549999	25-29.9	0	0	no	0	0	0	0	0	0	25	22+	0	stable	regular	high	0	1	1	0	1	0	0	0	0	0	1
0	<40	23.040001	18-24.9	0	0	no	0	0	0	0	0	0	28	22+	0	stable	regular	high	0	1	1	0	1	0	0	0	0	0	1
54	50-59	24.780001	18-24.9	1	1	former	3	1	1	1	1	0	7	<10	1+	stable	regular	high	1	1	1	1	1	1	0	0	0	1	4
75	60+	27.379999	25-29.9	0	0	former	1	1	1	0	0	0	6	<10	0	stable	regular	high	0	1	1	1	1	1	0	1	0	0	4
30	<40	23.959999	18-24.9	0	0	yes	0	0	0	0	0	0	27	22+	0	stable	non-regular	high	0	1	1	2	0	0	1	0	0	0	1
48	41-49	28.68	25-29.9	0	0	former	0	0	0	0	0	0	12	11-16	0	stable	non-regular	high	0	1	1	1	0	1	0	0	0	0	3
40	41-49	20.309999	18-24.9	0	0	yes	0	0	0	0	0	0	30	22+	0	stable	regular	high	0	1	1	2	1	0	1	0	0	0	1
42	41-49	25.51	25-29.9	0	0	former	0	0	0	0	0	0	3	<10	0	stable	regular	high	0	1	1	1	1	1	0	0	0	0	4
53	50-59	18.379999	18-24.9	2	2+	no	1	1	0	1	0	0	8	<10	1+	non-stable	non-regular	low	1	2	0	0	0	0	0	1	0	0	4
48	41-49	23.99	18-24.9	0	0	no	0	0	0	0	0	0	6	<10	0	non-stable	non-regular	low	0	2	0	0	0	0	0	0	0	0	4
42	41-49	24.059999	18-24.9	0	0	no	0	0	0	0	0	0	28	22+	0	stable	regular	high	0	1	1	0	1	0	0	0	0	0	1
24	<40	24.620001	18-24.9	0	0	yes	0	0	0	0	0	0	30	22+	0	stable	regular	high	0	1	1	2	1	0	1	0	0	0	1
66	60+	22.49	18-24.9	0	0	no	0	0	0	0	0	0	4	<10	0	stable	regular	high	0	1	1	0	1	0	0	0	0	0	4
51	50-59	26.23	25-29.9	6	2+	former	0	0	0	0	0	0	26	22+	1+	stable	non-regular	high	1	1	1	1	0	1	0	0	0	0	1
51	50-59	27.309999	25-29.9	0	0	yes	0	0	0	0	0	0	14	11-16	0	stable	regular	high	0	1	1	2	1	0	1	0	0	0	3
38	<40	26.809999	25-29.9	0	0	yes	0	0	0	0	0	0	24	22+	0	stable	regular	high	0	1	1	2	1	0	1	0	0	0	1
52	50-59	25.309999	25-29.9	0	0	yes	0	0	0	0	0	0	12	11-16	0	stable	non-regular	high	0	1	1	2	0	0	1	0	0	0	3
32	<40	22.719999	18-24.9	0	0	no	0	0	0	0	0	0	11	11-16	0	stable	regular	high	0	1	1	0	1	0	0	0	0	0	3
41	41-49	24.540001	18-24.9	0	0	no	1	1	0	1	0	0	14	11-16	0	stable	regular	high	0	1	1	0	1	0	0	1	0	0	3
38	<40	22.34	18-24.9	0	0	yes	0	0	0	0	0	0	28	22+	0	non-stable	non-regular	low	0	2	0	2	0	0	1	0	0	0	1
31	<40	22.32	18-24.9	0	0	no	0	0	0	0	0	0	28	22+	0	stable	non-regular	high	0	1	1	0	0	0	0	0	0	0	1
69	60+	25.879999	25-29.9	2	2+	former	3	1	1	1	1	1	5	<10	1+	non-stable	non-regular	low	1	2	0	1	0	1	0	0	0	1	4
63	60+	28.34	25-29.9	1	1	former	2	1	1	1	0	0	3	<10	1+	non-stable	non-regular	low	1	2	0	1	0	1	0	0	1	0	4
63	60+	28.370001	25-29.9	0	0	former	0	0	0	0	0	0	6	<10	0	stable	regular	high	0	1	1	1	1	1	0	0	0	0	4
44	41-49	26.77	25-29.9	0	0	former	0	0	0	0	0	0	22	22+	0	stable	regular	high	0	1	1	1	1	1	0	0	0	0	1
38	<40	25.25	25-29.9	1	1	yes	1	1	0	1	0	1	18	17-21	1+	stable	regular	high	1	1	1	2	1	0	1	1	0	0	2
56	50-59	27.16	25-29.9	0	0	no	0	0	0	0	0	0	29	22+	0	stable	non-regular	high	0	1	1	0	0	0	0	0	0	0	1
61	60+	24.68	18-24.9	0	0	no	0	0	0	0	0	0	21	17-21	0	stable	regular	high	0	1	1	0	1	0	0	0	0	0	2
52	50-59	20.809999	18-24.9	0	0	no	0	0	0	0	0	0	17	17-21	0	non-stable	non-regular	low	0	2	0	0	0	0	0	0	0	0	2
50	50-59	27.459999	25-29.9	0	0	no	1	1	0	1	0	0	29	22+	0	stable	regular	high	0	1	1	0	1	0	0	1	0	0	1
42	41-49	23.780001	18-24.9	0	0	former	0	0	0	0	0	0	6	<10	0	stable	regular	high	0	1	1	1	1	1	0	0	0	0	4
43	41-49	22.84	18-24.9	0	0	no	0	0	0	0	0	0	22	22+	0	non-stable	non-regular	high	0	1	0	0	0	0	0	0	0	0	1
51	50-59	23.549999	18-24.9	0	0	former	0	0	0	0	0	0	23	22+	0	non-stable	non-regular	high	0	1	0	1	0	1	0	0	0	0	1
53	50-59	22.41	18-24.9	0	0	no	0	0	0	0	0	0	24	22+	0	non-stable	non-regular	low	0	2	0	0	0	0	0	0	0	0	1
59	50-59	27.469999	25-29.9	0	0	former	0	0	0	0	0	0	1	<10	0	stable	non-regular	high	0	1	1	1	0	1	0	0	0	0	4
57	50-59	30.42	30+	0	0	former	0	0	0	0	0	0	3	<10	0	stable	regular	high	0	1	1	1	1	1	0	0	0	0	4
36	<40	26.4	25-29.9	0	0	former	0	0	0	0	0	0	29	22+	0	stable	regular	high	0	1	1	1	1	1	0	0	0	0	1
26	<40	24.16	18-24.9	0	0	no	0	0	0	0	0	0	30	22+	0	stable	regular	high	0	1	1	0	1	0	0	0	0	0	1
0	<40	25.74	25-29.9	0	0	no	0	0	0	0	0	0	27	22+	0	stable	regular	high	0	1	1	0	1	0	0	0	0	0	1
59	50-59	21.879999	18-24.9	1	1	yes	0	0	0	0	0	0	27	22+	1+	non-stable	non-regular	high	1	1	0	2	0	0	1	0	0	0	1
63	60+	26.73	25-29.9	2	2+	former	1	1	0	0	1	0	3	<10	1+	stable	regular	high	1	1	1	1	1	1	0	1	0	0	4
31	<40	19.450001	18-24.9	0	0	no	0	0	0	0	0	0	14	11-16	0	stable	regular	high	0	1	1	0	1	0	0	0	0	0	3
39	<40	25.219999	25-29.9	0	0	former	0	0	0	0	0	0	30	22+	0	stable	regular	high	0	1	1	1	1	1	0	0	0	0	1
28	<40	21.139999	18-24.9	0	0	no	0	0	0	0	0	0	1	<10	0	stable	regular	high	0	1	1	0	1	0	0	0	0	0	4
79	60+	23.389999	18-24.9	2	2+	former	0	0	0	0	0	0	13	11-16	1+	non-stable	non-regular	low	1	2	0	1	0	1	0	0	0	0	3
27	<40	28.73	25-29.9	0	0	no	0	0	0	0	0	0	19	17-21	0	stable	regular	high	0	1	1	0	1	0	0	0	0	0	2
50	50-59	26.57	25-29.9	0	0	yes	1	1	0	1	0	0	23	22+	0	stable	regular	high	0	1	1	2	1	0	1	1	0	0	1
52	50-59	21.6	18-24.9	0	0	no	0	0	0	0	0	0	19	17-21	0	non-stable	non-regular	low	0	2	0	0	0	0	0	0	0	0	2
32	<40	25.639999	25-29.9	0	0	yes	1	1	0	1	0	0	12	11-16	0	stable	regular	high	0	1	1	2	1	0	1	1	0	0	3
32	<40	19.879999	18-24.9	0	0	yes	0	0	0	0	0	0	19	17-21	0	stable	regular	high	0	1	1	2	1	0	1	0	0	0	2
46	41-49	23.030001	18-24.9	0	0	yes	3	1	1	1	1	0	9	<10	0	stable	non-regular	high	0	1	1	2	0	0	1	0	0	1	4
44	41-49	22.6	18-24.9	0	0	no	0	0	0	0	0	0	17	17-21	0	stable	regular	high	0	1	1	0	1	0	0	0	0	0	2
40	41-49	25.91	25-29.9	0	0	former	0	0	0	0	0	0	24	22+	0	non-stable	non-regular	low	0	2	0	1	0	1	0	0	0	0	1
45	41-49	28.68	25-29.9	0	0	yes	1	1	0	1	0	0	10	<10	0	stable	regular	high	0	1	1	2	1	0	1	1	0	0	4
72	60+	23.290001	18-24.9	3	2+	yes	1	1	0	1	0	0	21	17-21	1+	non-stable	non-regular	low	1	2	0	2	0	0	1	1	0	0	2
34	<40	18.719999	18-24.9	0	0	no	0	0	0	0	0	0	30	22+	0	non-stable	non-regular	low	0	2	0	0	0	0	0	0	0	0	1
28	<40	25.059999	25-29.9	0	0	no	0	0	0	0	0	0	20	17-21	0	stable	regular	high	0	1	1	0	1	0	0	0	0	0	2
46	41-49	27.360001	25-29.9	0	0	no	0	0	0	0	0	0	29	22+	0	stable	regular	high	0	1	1	0	1	0	0	0	0	0	1
69	60+	23.040001	18-24.9	0	0	yes	0	0	0	0	0	0	13	11-16	0	stable	regular	high	0	1	1	2	1	0	1	0	0	0	3
44	41-49	20.48	18-24.9	0	0	former	0	0	0	0	0	0	18	17-21	0	stable	regular	high	0	1	1	1	1	1	0	0	0	0	2
32	<40	27.76	25-29.9	0	0	former	0	0	0	0	0	0	8	<10	0	stable	regular	high	0	1	1	1	1	1	0	0	0	0	4
59	50-59	22.09	18-24.9	1	1	no	1	1	0	1	0	0	18	17-21	1+	non-stable	non-regular	low	1	2	0	0	0	0	0	1	0	0	2
28	<40	21.629999	18-24.9	0	0	yes	0	0	0	0	0	0	7	<10	0	stable	non-regular	high	0	1	1	2	0	0	1	0	0	0	4
51	50-59	31.35	30+	4	2+	yes	1	1	0	1	0	0	17	17-21	1+	stable	regular	high	1	1	1	2	1	0	1	1	0	0	2
50	50-59	26.299999	25-29.9	0	0	no	0	0	0	0	0	0	20	17-21	0	stable	regular	high	0	1	1	0	1	0	0	0	0	0	2
